# Supplementary material for: Marriage intentions, desires, and pathways to later and less marriage in Japan
Source: Demogr Res. Author manuscript; Available in PMC 2022 Jan 1. (PMC8153689; doi:10.4054/demres.2021.44.3)
Supplement: Data and Read Me Files [file NIHMS1703303-supplement-Data_and_Read_Me_Files.zip]

Archive with 61 entries (56 files):
- Riverplot.R
- __MACOSX/._Riverplot.R
- Results/
- __MACOSX/._Results
- Results/.DS_Store
- __MACOSX/Results/._.DS_Store
- Results/Trajectory/
- __MACOSX/Results/._Trajectory
- Results/Figures/
- __MACOSX/Results/._Figures
- Results/Descriptive/
- __MACOSX/Results/._Descriptive
- Results/Regression/
- __MACOSX/Results/._Regression
- Results/Trajectory/TrajBySex1.csv
- __MACOSX/Results/Trajectory/._TrajBySex1.csv
- Results/Trajectory/TrajBySex1Edu1.csv
- __MACOSX/Results/Trajectory/._TrajBySex1Edu1.csv
- Results/Trajectory/TrajBySex1Edu0.csv
- __MACOSX/Results/Trajectory/._TrajBySex1Edu0.csv
- Results/Trajectory/TrajBySex2.csv
- __MACOSX/Results/Trajectory/._TrajBySex2.csv
- Results/Trajectory/TrajBySex2Edu1.csv
- __MACOSX/Results/Trajectory/._TrajBySex2Edu1.csv
- Results/Trajectory/IntmarLong_w1-9.csv
- __MACOSX/Results/Trajectory/._IntmarLong_w1-9.csv
- Results/Trajectory/TrajBySex2Edu0.csv
- __MACOSX/Results/Trajectory/._TrajBySex2Edu0.csv
- Results/Figures/Fig_men_w1-9.pdf
- __MACOSX/Results/Figures/._Fig_men_w1-9.pdf
- Results/Figures/Fig_women_w1-9.pdf
- __MACOSX/Results/Figures/._Fig_women_w1-9.pdf
- Results/Descriptive/.DS_Store
- __MACOSX/Results/Descriptive/._.DS_Store
- Results/Descriptive/DescbyMenW1.csv
- __MACOSX/Results/Descriptive/._DescbyMenW1.csv
- Results/Descriptive/DescbyWomenW1.csv
- __MACOSX/Results/Descriptive/._DescbyWomenW1.csv
- Results/Regression/.DS_Store
- __MACOSX/Results/Regression/._.DS_Store
- Results/Regression/Cloglog23Oct2020[Edu].csv
- __MACOSX/Results/Regression/._Cloglog23Oct2020[Edu].csv
- Results/Regression/Cloglog23Oct2020[Emp].csv
- __MACOSX/Results/Regression/._Cloglog23Oct2020[Emp].csv
- ReadMe
- __MACOSX/._ReadMe
- JLPS_Marriage_Desire_DR.smcl
- __MACOSX/._JLPS_Marriage_Desire_DR.smcl
- 5.Trajectory.do
- __MACOSX/._5.Trajectory.do
- 4.Regression.do
- __MACOSX/._4.Regression.do
- 3.Labeling.do
- __MACOSX/._3.Labeling.do
- 2.DataEdit.do
- __MACOSX/._2.DataEdit.do
- 1.DataConst.do
- __MACOSX/._1.DataConst.do
- 0.Master.do
- __MACOSX/._0.Master.do
- readme.44-3.txt
