# Supplementary material for: Marriage intentions, desires, and pathways to later and less marriage in Japan
Source: Demogr Res. Author manuscript; Available in PMC 2022 Jan 1. (PMC8153689; doi:10.4054/demres.2021.44.3)
Supplement: Data and Read Me Files [file NIHMS1703303-supplement-Data_and_Read_Me_Files.zip › Results/Trajectory/TrajBySex1.csv]

=""	="(1)"	=""	=""	=""	=""	=""	=""	=""	=""
=""	=""	=""	=""	=""	=""	=""	=""	=""	=""
=""	="2"	="3"	="4"	="5"	="6"	="7"	="8"	="9"	="Total"
=""	="colpct"	="colpct"	="colpct"	="colpct"	="colpct"	="colpct"	="colpct"	="colpct"	="colpct"
="1"	="4.2"	="8.7"	="14.1"	="19.0"	="23.0"	="26.3"	="28.8"	="32.8"	="19.6"
="2"	="39.1"	="33.7"	="32.8"	="29.2"	="26.6"	="24.6"	="23.2"	="22.3"	="28.9"
="3"	="51.6"	="52.2"	="49.1"	="46.2"	="47.1"	="45.1"	="42.6"	="41.3"	="46.9"
="4"	="2.2"	="3.1"	="2.0"	="2.0"	="2.0"	="2.7"	="4.0"	="2.5"	="2.6"
="5"	="2.9"	="2.2"	="2.0"	="3.6"	="1.3"	="1.3"	="1.3"	="1.1"	="2.0"
="Total"	="100.0"	="100.0"	="100.0"	="100.0"	="100.0"	="100.0"	="100.0"	="100.0"	="100.0"
