# Supplementary material for: Marriage intentions, desires, and pathways to later and less marriage in Japan
Source: Demogr Res. Author manuscript; Available in PMC 2022 Jan 1. (PMC8153689; doi:10.4054/demres.2021.44.3)
Supplement: Data and Read Me Files [file NIHMS1703303-supplement-Data_and_Read_Me_Files.zip › Results/Trajectory/TrajBySex1Edu1.csv]

=""	="(1)"	=""	=""	=""	=""	=""	=""	=""	=""
=""	=""	=""	=""	=""	=""	=""	=""	=""	=""
=""	="2"	="3"	="4"	="5"	="6"	="7"	="8"	="9"	="Total"
=""	="colpct"	="colpct"	="colpct"	="colpct"	="colpct"	="colpct"	="colpct"	="colpct"	="colpct"
="1"	="4.4"	="10.4"	="14.7"	="21.9"	="27.5"	="31.5"	="34.3"	="38.2"	="22.9"
="2"	="43.8"	="35.9"	="37.1"	="32.3"	="27.9"	="25.1"	="22.7"	="22.7"	="30.9"
="3"	="47.4"	="49.0"	="43.4"	="40.6"	="41.8"	="38.6"	="38.2"	="35.5"	="41.8"
="4"	="1.6"	="3.2"	="2.4"	="2.4"	="2.0"	="2.8"	="3.6"	="3.2"	="2.6"
="5"	="2.8"	="1.6"	="2.4"	="2.8"	="0.8"	="2.0"	="1.2"	="0.4"	="1.7"
="Total"	="100.0"	="100.0"	="100.0"	="100.0"	="100.0"	="100.0"	="100.0"	="100.0"	="100.0"
