# Supplementary material for: Marriage intentions, desires, and pathways to later and less marriage in Japan
Source: Demogr Res. Author manuscript; Available in PMC 2022 Jan 1. (PMC8153689; doi:10.4054/demres.2021.44.3)
Supplement: Data and Read Me Files [file NIHMS1703303-supplement-Data_and_Read_Me_Files.zip › Results/Trajectory/TrajBySex1Edu0.csv]

=""	="(1)"	=""	=""	=""	=""	=""	=""	=""	=""
=""	=""	=""	=""	=""	=""	=""	=""	=""	=""
=""	="2"	="3"	="4"	="5"	="6"	="7"	="8"	="9"	="Total"
=""	="colpct"	="colpct"	="colpct"	="colpct"	="colpct"	="colpct"	="colpct"	="colpct"	="colpct"
="1"	="4.1"	="6.6"	="13.2"	="15.2"	="17.3"	="19.8"	="21.8"	="25.9"	="15.5"
="2"	="33.0"	="31.0"	="27.4"	="25.4"	="24.9"	="23.9"	="23.9"	="21.8"	="26.4"
="3"	="56.9"	="56.3"	="56.3"	="53.3"	="53.8"	="53.3"	="48.2"	="48.7"	="53.4"
="4"	="3.0"	="3.0"	="1.5"	="1.5"	="2.0"	="2.5"	="4.6"	="1.5"	="2.5"
="5"	="3.0"	="3.0"	="1.5"	="4.6"	="2.0"	="0.5"	="1.5"	="2.0"	="2.3"
="Total"	="100.0"	="100.0"	="100.0"	="100.0"	="100.0"	="100.0"	="100.0"	="100.0"	="100.0"
