# Supplementary material for: Marriage intentions, desires, and pathways to later and less marriage in Japan
Source: Demogr Res. Author manuscript; Available in PMC 2022 Jan 1. (PMC8153689; doi:10.4054/demres.2021.44.3)
Supplement: Data and Read Me Files [file NIHMS1703303-supplement-Data_and_Read_Me_Files.zip › Results/Trajectory/TrajBySex2.csv]

=""	="(1)"	=""	=""	=""	=""	=""	=""	=""	=""
=""	=""	=""	=""	=""	=""	=""	=""	=""	=""
=""	="2"	="3"	="4"	="5"	="6"	="7"	="8"	="9"	="Total"
=""	="colpct"	="colpct"	="colpct"	="colpct"	="colpct"	="colpct"	="colpct"	="colpct"	="colpct"
="1"	="5.1"	="12.3"	="19.0"	="25.6"	="32.7"	="37.8"	="43.1"	="46.4"	="27.7"
="2"	="42.7"	="37.8"	="37.4"	="32.1"	="28.2"	="22.5"	="19.0"	="17.2"	="29.6"
="3"	="49.1"	="47.4"	="39.9"	="37.2"	="37.4"	="36.8"	="34.8"	="33.7"	="39.5"
="4"	="2.2"	="1.4"	="1.8"	="2.7"	="1.0"	="2.2"	="2.2"	="2.3"	="2.0"
="5"	="1.0"	="1.2"	="2.0"	="2.3"	="0.8"	="0.8"	="1.0"	="0.4"	="1.2"
="Total"	="100.0"	="100.0"	="100.0"	="100.0"	="100.0"	="100.0"	="100.0"	="100.0"	="100.0"
