# Supplementary material for: Marriage intentions, desires, and pathways to later and less marriage in Japan
Source: Demogr Res. Author manuscript; Available in PMC 2022 Jan 1. (PMC8153689; doi:10.4054/demres.2021.44.3)
Supplement: Data and Read Me Files [file NIHMS1703303-supplement-Data_and_Read_Me_Files.zip › Results/Trajectory/TrajBySex2Edu1.csv]

=""	="(1)"	=""	=""	=""	=""	=""	=""	=""	=""
=""	=""	=""	=""	=""	=""	=""	=""	=""	=""
=""	="2"	="3"	="4"	="5"	="6"	="7"	="8"	="9"	="Total"
=""	="colpct"	="colpct"	="colpct"	="colpct"	="colpct"	="colpct"	="colpct"	="colpct"	="colpct"
="1"	="5.0"	="12.4"	="17.9"	="25.4"	="32.3"	="38.3"	="44.8"	="50.7"	="28.4"
="2"	="48.3"	="45.3"	="46.8"	="38.8"	="32.3"	="27.9"	="20.9"	="17.4"	="34.7"
="3"	="44.8"	="41.3"	="32.3"	="31.8"	="32.3"	="31.8"	="32.3"	="29.9"	="34.6"
="4"	="1.0"	="1.0"	="1.0"	="2.0"	="1.5"	="1.5"	="1.5"	="2.0"	="1.4"
="5"	="1.0"	="0.0"	="2.0"	="2.0"	="1.5"	="0.5"	="0.5"	="0.0"	="0.9"
="Total"	="100.0"	="100.0"	="100.0"	="100.0"	="100.0"	="100.0"	="100.0"	="100.0"	="100.0"
