# Supplementary material for: Marriage intentions, desires, and pathways to later and less marriage in Japan
Source: Demogr Res. Author manuscript; Available in PMC 2022 Jan 1. (PMC8153689; doi:10.4054/demres.2021.44.3)
Supplement: Data and Read Me Files [file NIHMS1703303-supplement-Data_and_Read_Me_Files.zip › Results/Trajectory/IntmarLong_w1-9.csv]

id	wave	sex	intmar	redu	intmar_w1
1	1	1	2.Definitely want to marry	High school or less	2.Definitely want to marry
1	2	1	3.Want to marry if possible	High school or less	2.Definitely want to marry
1	3	1	3.Want to marry if possible	High school or less	2.Definitely want to marry
1	4	1	3.Want to marry if possible	High school or less	2.Definitely want to marry
1	5	1	4.Don't care if marry or not	High school or less	2.Definitely want to marry
1	6	1	3.Want to marry if possible	High school or less	2.Definitely want to marry
1	7	1	3.Want to marry if possible	High school or less	2.Definitely want to marry
1	8	1	3.Want to marry if possible	High school or less	2.Definitely want to marry
1	9	1	3.Want to marry if possible	High school or less	2.Definitely want to marry
5	1	2	2.Definitely want to marry	University and more	2.Definitely want to marry
5	2	2	2.Definitely want to marry	University and more	2.Definitely want to marry
5	3	2	2.Definitely want to marry	University and more	2.Definitely want to marry
5	4	2	2.Definitely want to marry	University and more	2.Definitely want to marry
5	5	2	2.Definitely want to marry	University and more	2.Definitely want to marry
5	6	2	1.Married	University and more	2.Definitely want to marry
5	7	2	1.Married	University and more	2.Definitely want to marry
5	8	2	1.Married	University and more	2.Definitely want to marry
5	9	2	1.Married	University and more	2.Definitely want to marry
12	1	1	4.Don't care if marry or not	University and more	4.Don't care if marry or not
12	2	1	4.Don't care if marry or not	University and more	4.Don't care if marry or not
12	3	1	4.Don't care if marry or not	University and more	4.Don't care if marry or not
12	4	1	4.Don't care if marry or not	University and more	4.Don't care if marry or not
12	5	1	4.Don't care if marry or not	University and more	4.Don't care if marry or not
12	6	1	4.Don't care if marry or not	University and more	4.Don't care if marry or not
12	7	1	4.Don't care if marry or not	University and more	4.Don't care if marry or not
12	8	1	4.Don't care if marry or not	University and more	4.Don't care if marry or not
12	9	1	4.Don't care if marry or not	University and more	4.Don't care if marry or not
17	1	1	3.Want to marry if possible	University and more	3.Want to marry if possible
17	2	1	3.Want to marry if possible	University and more	3.Want to marry if possible
17	3	1	4.Don't care if marry or not	University and more	3.Want to marry if possible
17	4	1	3.Want to marry if possible	University and more	3.Want to marry if possible
17	5	1	3.Want to marry if possible	University and more	3.Want to marry if possible
17	6	1	1.Married	University and more	3.Want to marry if possible
17	7	1	1.Married	University and more	3.Want to marry if possible
17	8	1	1.Married	University and more	3.Want to marry if possible
17	9	1	1.Married	University and more	3.Want to marry if possible
21	1	2	2.Definitely want to marry	University and more	2.Definitely want to marry
21	2	2	3.Want to marry if possible	University and more	2.Definitely want to marry
21	3	2	3.Want to marry if possible	University and more	2.Definitely want to marry
21	4	2	2.Definitely want to marry	University and more	2.Definitely want to marry
21	5	2	2.Definitely want to marry	University and more	2.Definitely want to marry
21	6	2	3.Want to marry if possible	University and more	2.Definitely want to marry
21	7	2	2.Definitely want to marry	University and more	2.Definitely want to marry
21	8	2	2.Definitely want to marry	University and more	2.Definitely want to marry
21	9	2	1.Married	University and more	2.Definitely want to marry
22	1	2	3.Want to marry if possible	University and more	3.Want to marry if possible
22	2	2	2.Definitely want to marry	University and more	3.Want to marry if possible
22	3	2	1.Married	University and more	3.Want to marry if possible
22	4	2	1.Married	University and more	3.Want to marry if possible
22	5	2	1.Married	University and more	3.Want to marry if possible
22	6	2	1.Married	University and more	3.Want to marry if possible
22	7	2	1.Married	University and more	3.Want to marry if possible
22	8	2	1.Married	University and more	3.Want to marry if possible
22	9	2	1.Married	University and more	3.Want to marry if possible
24	1	1	3.Want to marry if possible	University and more	3.Want to marry if possible
24	2	1	4.Don't care if marry or not	University and more	3.Want to marry if possible
24	3	1	3.Want to marry if possible	University and more	3.Want to marry if possible
24	4	1	2.Definitely want to marry	University and more	3.Want to marry if possible
24	5	1	3.Want to marry if possible	University and more	3.Want to marry if possible
24	6	1	2.Definitely want to marry	University and more	3.Want to marry if possible
24	7	1	3.Want to marry if possible	University and more	3.Want to marry if possible
24	8	1	3.Want to marry if possible	University and more	3.Want to marry if possible
24	9	1	3.Want to marry if possible	University and more	3.Want to marry if possible
36	1	1	2.Definitely want to marry	High school or less	2.Definitely want to marry
36	2	1	3.Want to marry if possible	High school or less	2.Definitely want to marry
36	3	1	2.Definitely want to marry	High school or less	2.Definitely want to marry
36	4	1	1.Married	High school or less	2.Definitely want to marry
36	5	1	1.Married	High school or less	2.Definitely want to marry
36	6	1	1.Married	High school or less	2.Definitely want to marry
36	7	1	1.Married	High school or less	2.Definitely want to marry
36	8	1	1.Married	High school or less	2.Definitely want to marry
36	9	1	1.Married	High school or less	2.Definitely want to marry
37	1	2	2.Definitely want to marry	2 year college	2.Definitely want to marry
37	2	2	2.Definitely want to marry	2 year college	2.Definitely want to marry
37	3	2	2.Definitely want to marry	2 year college	2.Definitely want to marry
37	4	2	2.Definitely want to marry	2 year college	2.Definitely want to marry
37	5	2	2.Definitely want to marry	2 year college	2.Definitely want to marry
37	6	2	2.Definitely want to marry	2 year college	2.Definitely want to marry
37	7	2	2.Definitely want to marry	2 year college	2.Definitely want to marry
37	8	2	2.Definitely want to marry	2 year college	2.Definitely want to marry
37	9	2	2.Definitely want to marry	2 year college	2.Definitely want to marry
40	1	1	2.Definitely want to marry	High school or less	2.Definitely want to marry
40	2	1	2.Definitely want to marry	High school or less	2.Definitely want to marry
40	3	1	3.Want to marry if possible	High school or less	2.Definitely want to marry
40	4	1	2.Definitely want to marry	High school or less	2.Definitely want to marry
40	5	1	3.Want to marry if possible	High school or less	2.Definitely want to marry
40	6	1	2.Definitely want to marry	High school or less	2.Definitely want to marry
40	7	1	2.Definitely want to marry	High school or less	2.Definitely want to marry
40	8	1	3.Want to marry if possible	High school or less	2.Definitely want to marry
40	9	1	2.Definitely want to marry	High school or less	2.Definitely want to marry
47	1	2	3.Want to marry if possible	University and more	3.Want to marry if possible
47	2	2	2.Definitely want to marry	University and more	3.Want to marry if possible
47	3	2	2.Definitely want to marry	University and more	3.Want to marry if possible
47	4	2	3.Want to marry if possible	University and more	3.Want to marry if possible
47	5	2	2.Definitely want to marry	University and more	3.Want to marry if possible
47	6	2	2.Definitely want to marry	University and more	3.Want to marry if possible
47	7	2	2.Definitely want to marry	University and more	3.Want to marry if possible
47	8	2	3.Want to marry if possible	University and more	3.Want to marry if possible
47	9	2	3.Want to marry if possible	University and more	3.Want to marry if possible
52	1	2	6.Don't want to marry	2 year college	6.Don't want to marry
52	2	2	6.Don't want to marry	2 year college	6.Don't want to marry
52	3	2	4.Don't care if marry or not	2 year college	6.Don't want to marry
52	4	2	5.Not thinking about marriage	2 year college	6.Don't want to marry
52	5	2	2.Definitely want to marry	2 year college	6.Don't want to marry
52	6	2	3.Want to marry if possible	2 year college	6.Don't want to marry
52	7	2	3.Want to marry if possible	2 year college	6.Don't want to marry
52	8	2	3.Want to marry if possible	2 year college	6.Don't want to marry
52	9	2	2.Definitely want to marry	2 year college	6.Don't want to marry
53	1	2	4.Don't care if marry or not	University and more	4.Don't care if marry or not
53	2	2	4.Don't care if marry or not	University and more	4.Don't care if marry or not
53	3	2	4.Don't care if marry or not	University and more	4.Don't care if marry or not
53	4	2	4.Don't care if marry or not	University and more	4.Don't care if marry or not
53	5	2	4.Don't care if marry or not	University and more	4.Don't care if marry or not
53	6	2	4.Don't care if marry or not	University and more	4.Don't care if marry or not
53	7	2	4.Don't care if marry or not	University and more	4.Don't care if marry or not
53	8	2	4.Don't care if marry or not	University and more	4.Don't care if marry or not
53	9	2	4.Don't care if marry or not	University and more	4.Don't care if marry or not
65	1	2	2.Definitely want to marry	University and more	2.Definitely want to marry
65	2	2	3.Want to marry if possible	University and more	2.Definitely want to marry
65	3	2	2.Definitely want to marry	University and more	2.Definitely want to marry
65	4	2	2.Definitely want to marry	University and more	2.Definitely want to marry
65	5	2	2.Definitely want to marry	University and more	2.Definitely want to marry
65	6	2	1.Married	University and more	2.Definitely want to marry
65	7	2	1.Married	University and more	2.Definitely want to marry
65	8	2	1.Married	University and more	2.Definitely want to marry
65	9	2	1.Married	University and more	2.Definitely want to marry
67	1	1	2.Definitely want to marry	University and more	2.Definitely want to marry
67	2	1	2.Definitely want to marry	University and more	2.Definitely want to marry
67	3	1	1.Married	University and more	2.Definitely want to marry
67	4	1	1.Married	University and more	2.Definitely want to marry
67	5	1	1.Married	University and more	2.Definitely want to marry
67	6	1	1.Married	University and more	2.Definitely want to marry
67	7	1	1.Married	University and more	2.Definitely want to marry
67	8	1	1.Married	University and more	2.Definitely want to marry
67	9	1	1.Married	University and more	2.Definitely want to marry
80	1	1	4.Don't care if marry or not	University and more	4.Don't care if marry or not
80	2	1	4.Don't care if marry or not	University and more	4.Don't care if marry or not
80	3	1	6.Don't want to marry	University and more	4.Don't care if marry or not
80	4	1	4.Don't care if marry or not	University and more	4.Don't care if marry or not
80	5	1	4.Don't care if marry or not	University and more	4.Don't care if marry or not
80	6	1	5.Not thinking about marriage	University and more	4.Don't care if marry or not
80	7	1	4.Don't care if marry or not	University and more	4.Don't care if marry or not
80	8	1	5.Not thinking about marriage	University and more	4.Don't care if marry or not
80	9	1	4.Don't care if marry or not	University and more	4.Don't care if marry or not
82	1	2	4.Don't care if marry or not	High school or less	4.Don't care if marry or not
82	2	2	4.Don't care if marry or not	High school or less	4.Don't care if marry or not
82	3	2	3.Want to marry if possible	High school or less	4.Don't care if marry or not
82	4	2	3.Want to marry if possible	High school or less	4.Don't care if marry or not
82	5	2	2.Definitely want to marry	High school or less	4.Don't care if marry or not
82	6	2	2.Definitely want to marry	High school or less	4.Don't care if marry or not
82	7	2	2.Definitely want to marry	High school or less	4.Don't care if marry or not
82	8	2	2.Definitely want to marry	High school or less	4.Don't care if marry or not
82	9	2	2.Definitely want to marry	High school or less	4.Don't care if marry or not
87	1	1	3.Want to marry if possible	University and more	3.Want to marry if possible
87	2	1	3.Want to marry if possible	University and more	3.Want to marry if possible
87	3	1	3.Want to marry if possible	University and more	3.Want to marry if possible
87	4	1	3.Want to marry if possible	University and more	3.Want to marry if possible
87	5	1	3.Want to marry if possible	University and more	3.Want to marry if possible
87	6	1	3.Want to marry if possible	University and more	3.Want to marry if possible
87	7	1	3.Want to marry if possible	University and more	3.Want to marry if possible
87	8	1	3.Want to marry if possible	University and more	3.Want to marry if possible
87	9	1	3.Want to marry if possible	University and more	3.Want to marry if possible
88	1	2	2.Definitely want to marry	University and more	2.Definitely want to marry
88	2	2	2.Definitely want to marry	University and more	2.Definitely want to marry
88	3	2	2.Definitely want to marry	University and more	2.Definitely want to marry
88	4	2	2.Definitely want to marry	University and more	2.Definitely want to marry
88	5	2	1.Married	University and more	2.Definitely want to marry
88	6	2	1.Married	University and more	2.Definitely want to marry
88	7	2	1.Married	University and more	2.Definitely want to marry
88	8	2	1.Married	University and more	2.Definitely want to marry
88	9	2	1.Married	University and more	2.Definitely want to marry
89	1	2	2.Definitely want to marry	University and more	2.Definitely want to marry
89	2	2	2.Definitely want to marry	University and more	2.Definitely want to marry
89	3	2	3.Want to marry if possible	University and more	2.Definitely want to marry
89	4	2	3.Want to marry if possible	University and more	2.Definitely want to marry
89	5	2	3.Want to marry if possible	University and more	2.Definitely want to marry
89	6	2	3.Want to marry if possible	University and more	2.Definitely want to marry
89	7	2	3.Want to marry if possible	University and more	2.Definitely want to marry
89	8	2	3.Want to marry if possible	University and more	2.Definitely want to marry
89	9	2	4.Don't care if marry or not	University and more	2.Definitely want to marry
95	1	1	4.Don't care if marry or not	University and more	4.Don't care if marry or not
95	2	1	4.Don't care if marry or not	University and more	4.Don't care if marry or not
95	3	1	4.Don't care if marry or not	University and more	4.Don't care if marry or not
95	4	1	4.Don't care if marry or not	University and more	4.Don't care if marry or not
95	5	1	3.Want to marry if possible	University and more	4.Don't care if marry or not
95	6	1	3.Want to marry if possible	University and more	4.Don't care if marry or not
95	7	1	3.Want to marry if possible	University and more	4.Don't care if marry or not
95	8	1	4.Don't care if marry or not	University and more	4.Don't care if marry or not
95	9	1	3.Want to marry if possible	University and more	4.Don't care if marry or not
97	1	1	6.Don't want to marry	University and more	6.Don't want to marry
97	2	1	3.Want to marry if possible	University and more	6.Don't want to marry
97	3	1	2.Definitely want to marry	University and more	6.Don't want to marry
97	4	1	2.Definitely want to marry	University and more	6.Don't want to marry
97	5	1	2.Definitely want to marry	University and more	6.Don't want to marry
97	6	1	3.Want to marry if possible	University and more	6.Don't want to marry
97	7	1	4.Don't care if marry or not	University and more	6.Don't want to marry
97	8	1	6.Don't want to marry	University and more	6.Don't want to marry
97	9	1	6.Don't want to marry	University and more	6.Don't want to marry
99	1	1	3.Want to marry if possible	University and more	3.Want to marry if possible
99	2	1	3.Want to marry if possible	University and more	3.Want to marry if possible
99	3	1	3.Want to marry if possible	University and more	3.Want to marry if possible
99	4	1	3.Want to marry if possible	University and more	3.Want to marry if possible
99	5	1	3.Want to marry if possible	University and more	3.Want to marry if possible
99	6	1	3.Want to marry if possible	University and more	3.Want to marry if possible
99	7	1	2.Definitely want to marry	University and more	3.Want to marry if possible
99	8	1	1.Married	University and more	3.Want to marry if possible
99	9	1	1.Married	University and more	3.Want to marry if possible
104	1	2	2.Definitely want to marry	University and more	2.Definitely want to marry
104	2	2	2.Definitely want to marry	University and more	2.Definitely want to marry
104	3	2	2.Definitely want to marry	University and more	2.Definitely want to marry
104	4	2	2.Definitely want to marry	University and more	2.Definitely want to marry
104	5	2	4.Don't care if marry or not	University and more	2.Definitely want to marry
104	6	2	2.Definitely want to marry	University and more	2.Definitely want to marry
104	7	2	2.Definitely want to marry	University and more	2.Definitely want to marry
104	8	2	2.Definitely want to marry	University and more	2.Definitely want to marry
104	9	2	2.Definitely want to marry	University and more	2.Definitely want to marry
111	1	2	4.Don't care if marry or not	University and more	4.Don't care if marry or not
111	2	2	4.Don't care if marry or not	University and more	4.Don't care if marry or not
111	3	2	4.Don't care if marry or not	University and more	4.Don't care if marry or not
111	4	2	4.Don't care if marry or not	University and more	4.Don't care if marry or not
111	5	2	4.Don't care if marry or not	University and more	4.Don't care if marry or not
111	6	2	4.Don't care if marry or not	University and more	4.Don't care if marry or not
111	7	2	4.Don't care if marry or not	University and more	4.Don't care if marry or not
111	8	2	4.Don't care if marry or not	University and more	4.Don't care if marry or not
111	9	2	4.Don't care if marry or not	University and more	4.Don't care if marry or not
114	1	1	6.Don't want to marry	2 year college	6.Don't want to marry
114	2	1	4.Don't care if marry or not	2 year college	6.Don't want to marry
114	3	1	4.Don't care if marry or not	2 year college	6.Don't want to marry
114	4	1	4.Don't care if marry or not	2 year college	6.Don't want to marry
114	5	1	4.Don't care if marry or not	2 year college	6.Don't want to marry
114	6	1	2.Definitely want to marry	2 year college	6.Don't want to marry
114	7	1	2.Definitely want to marry	2 year college	6.Don't want to marry
114	8	1	2.Definitely want to marry	2 year college	6.Don't want to marry
114	9	1	3.Want to marry if possible	2 year college	6.Don't want to marry
115	1	1	2.Definitely want to marry	University and more	2.Definitely want to marry
115	2	1	1.Married	University and more	2.Definitely want to marry
115	3	1	1.Married	University and more	2.Definitely want to marry
115	4	1	1.Married	University and more	2.Definitely want to marry
115	5	1	1.Married	University and more	2.Definitely want to marry
115	6	1	1.Married	University and more	2.Definitely want to marry
115	7	1	1.Married	University and more	2.Definitely want to marry
115	8	1	1.Married	University and more	2.Definitely want to marry
115	9	1	1.Married	University and more	2.Definitely want to marry
116	1	1	4.Don't care if marry or not	University and more	4.Don't care if marry or not
116	2	1	4.Don't care if marry or not	University and more	4.Don't care if marry or not
116	3	1	4.Don't care if marry or not	University and more	4.Don't care if marry or not
116	4	1	4.Don't care if marry or not	University and more	4.Don't care if marry or not
116	5	1	4.Don't care if marry or not	University and more	4.Don't care if marry or not
116	6	1	4.Don't care if marry or not	University and more	4.Don't care if marry or not
116	7	1	4.Don't care if marry or not	University and more	4.Don't care if marry or not
116	8	1	4.Don't care if marry or not	University and more	4.Don't care if marry or not
116	9	1	4.Don't care if marry or not	University and more	4.Don't care if marry or not
117	1	2	3.Want to marry if possible	2 year college	3.Want to marry if possible
117	2	2	3.Want to marry if possible	2 year college	3.Want to marry if possible
117	3	2	4.Don't care if marry or not	2 year college	3.Want to marry if possible
117	4	2	3.Want to marry if possible	2 year college	3.Want to marry if possible
117	5	2	4.Don't care if marry or not	2 year college	3.Want to marry if possible
117	6	2	3.Want to marry if possible	2 year college	3.Want to marry if possible
117	7	2	3.Want to marry if possible	2 year college	3.Want to marry if possible
117	8	2	3.Want to marry if possible	2 year college	3.Want to marry if possible
117	9	2	2.Definitely want to marry	2 year college	3.Want to marry if possible
121	1	2	2.Definitely want to marry	High school or less	2.Definitely want to marry
121	2	2	1.Married	High school or less	2.Definitely want to marry
121	3	2	1.Married	High school or less	2.Definitely want to marry
121	4	2	1.Married	High school or less	2.Definitely want to marry
121	5	2	1.Married	High school or less	2.Definitely want to marry
121	6	2	1.Married	High school or less	2.Definitely want to marry
121	7	2	1.Married	High school or less	2.Definitely want to marry
121	8	2	1.Married	High school or less	2.Definitely want to marry
121	9	2	1.Married	High school or less	2.Definitely want to marry
123	1	2	3.Want to marry if possible	University and more	3.Want to marry if possible
123	2	2	3.Want to marry if possible	University and more	3.Want to marry if possible
123	3	2	2.Definitely want to marry	University and more	3.Want to marry if possible
123	4	2	3.Want to marry if possible	University and more	3.Want to marry if possible
123	5	2	3.Want to marry if possible	University and more	3.Want to marry if possible
123	6	2	5.Not thinking about marriage	University and more	3.Want to marry if possible
123	7	2	4.Don't care if marry or not	University and more	3.Want to marry if possible
123	8	2	3.Want to marry if possible	University and more	3.Want to marry if possible
123	9	2	3.Want to marry if possible	University and more	3.Want to marry if possible
130	1	2	2.Definitely want to marry	2 year college	2.Definitely want to marry
130	2	2	2.Definitely want to marry	2 year college	2.Definitely want to marry
130	3	2	2.Definitely want to marry	2 year college	2.Definitely want to marry
130	4	2	2.Definitely want to marry	2 year college	2.Definitely want to marry
130	5	2	2.Definitely want to marry	2 year college	2.Definitely want to marry
130	6	2	2.Definitely want to marry	2 year college	2.Definitely want to marry
130	7	2	2.Definitely want to marry	2 year college	2.Definitely want to marry
130	8	2	2.Definitely want to marry	2 year college	2.Definitely want to marry
130	9	2	2.Definitely want to marry	2 year college	2.Definitely want to marry
137	1	2	3.Want to marry if possible	University and more	3.Want to marry if possible
137	2	2	2.Definitely want to marry	University and more	3.Want to marry if possible
137	3	2	3.Want to marry if possible	University and more	3.Want to marry if possible
137	4	2	3.Want to marry if possible	University and more	3.Want to marry if possible
137	5	2	4.Don't care if marry or not	University and more	3.Want to marry if possible
137	6	2	4.Don't care if marry or not	University and more	3.Want to marry if possible
137	7	2	4.Don't care if marry or not	University and more	3.Want to marry if possible
137	8	2	4.Don't care if marry or not	University and more	3.Want to marry if possible
137	9	2	4.Don't care if marry or not	University and more	3.Want to marry if possible
140	1	1	3.Want to marry if possible	2 year college	3.Want to marry if possible
140	2	1	3.Want to marry if possible	2 year college	3.Want to marry if possible
140	3	1	3.Want to marry if possible	2 year college	3.Want to marry if possible
140	4	1	1.Married	2 year college	3.Want to marry if possible
140	5	1	1.Married	2 year college	3.Want to marry if possible
140	6	1	1.Married	2 year college	3.Want to marry if possible
140	7	1	1.Married	2 year college	3.Want to marry if possible
140	8	1	1.Married	2 year college	3.Want to marry if possible
140	9	1	1.Married	2 year college	3.Want to marry if possible
142	1	1	5.Not thinking about marriage	University and more	5.Not thinking about marriage
142	2	1	5.Not thinking about marriage	University and more	5.Not thinking about marriage
142	3	1	5.Not thinking about marriage	University and more	5.Not thinking about marriage
142	4	1	4.Don't care if marry or not	University and more	5.Not thinking about marriage
142	5	1	5.Not thinking about marriage	University and more	5.Not thinking about marriage
142	6	1	5.Not thinking about marriage	University and more	5.Not thinking about marriage
142	7	1	5.Not thinking about marriage	University and more	5.Not thinking about marriage
142	8	1	5.Not thinking about marriage	University and more	5.Not thinking about marriage
142	9	1	5.Not thinking about marriage	University and more	5.Not thinking about marriage
146	1	1	2.Definitely want to marry	University and more	2.Definitely want to marry
146	2	1	2.Definitely want to marry	University and more	2.Definitely want to marry
146	3	1	2.Definitely want to marry	University and more	2.Definitely want to marry
146	4	1	2.Definitely want to marry	University and more	2.Definitely want to marry
146	5	1	3.Want to marry if possible	University and more	2.Definitely want to marry
146	6	1	5.Not thinking about marriage	University and more	2.Definitely want to marry
146	7	1	5.Not thinking about marriage	University and more	2.Definitely want to marry
146	8	1	5.Not thinking about marriage	University and more	2.Definitely want to marry
146	9	1	4.Don't care if marry or not	University and more	2.Definitely want to marry
152	1	1	2.Definitely want to marry	University and more	2.Definitely want to marry
152	2	1	1.Married	University and more	2.Definitely want to marry
152	3	1	1.Married	University and more	2.Definitely want to marry
152	4	1	1.Married	University and more	2.Definitely want to marry
152	5	1	1.Married	University and more	2.Definitely want to marry
152	6	1	1.Married	University and more	2.Definitely want to marry
152	7	1	1.Married	University and more	2.Definitely want to marry
152	8	1	1.Married	University and more	2.Definitely want to marry
152	9	1	1.Married	University and more	2.Definitely want to marry
155	1	2	4.Don't care if marry or not	2 year college	4.Don't care if marry or not
155	2	2	4.Don't care if marry or not	2 year college	4.Don't care if marry or not
155	3	2	4.Don't care if marry or not	2 year college	4.Don't care if marry or not
155	4	2	4.Don't care if marry or not	2 year college	4.Don't care if marry or not
155	5	2	5.Not thinking about marriage	2 year college	4.Don't care if marry or not
155	6	2	4.Don't care if marry or not	2 year college	4.Don't care if marry or not
155	7	2	4.Don't care if marry or not	2 year college	4.Don't care if marry or not
155	8	2	5.Not thinking about marriage	2 year college	4.Don't care if marry or not
155	9	2	4.Don't care if marry or not	2 year college	4.Don't care if marry or not
160	1	2	6.Don't want to marry	2 year college	6.Don't want to marry
160	2	2	5.Not thinking about marriage	2 year college	6.Don't want to marry
160	3	2	4.Don't care if marry or not	2 year college	6.Don't want to marry
160	4	2	4.Don't care if marry or not	2 year college	6.Don't want to marry
160	5	2	6.Don't want to marry	2 year college	6.Don't want to marry
160	6	2	4.Don't care if marry or not	2 year college	6.Don't want to marry
160	7	2	4.Don't care if marry or not	2 year college	6.Don't want to marry
160	8	2	4.Don't care if marry or not	2 year college	6.Don't want to marry
160	9	2	4.Don't care if marry or not	2 year college	6.Don't want to marry
175	1	2	3.Want to marry if possible	High school or less	3.Want to marry if possible
175	2	2	4.Don't care if marry or not	High school or less	3.Want to marry if possible
175	3	2	3.Want to marry if possible	High school or less	3.Want to marry if possible
175	4	2	3.Want to marry if possible	High school or less	3.Want to marry if possible
175	5	2	3.Want to marry if possible	High school or less	3.Want to marry if possible
175	6	2	2.Definitely want to marry	High school or less	3.Want to marry if possible
175	7	2	1.Married	High school or less	3.Want to marry if possible
175	8	2	1.Married	High school or less	3.Want to marry if possible
175	9	2	1.Married	High school or less	3.Want to marry if possible
185	1	1	2.Definitely want to marry	University and more	2.Definitely want to marry
185	2	1	2.Definitely want to marry	University and more	2.Definitely want to marry
185	3	1	3.Want to marry if possible	University and more	2.Definitely want to marry
185	4	1	2.Definitely want to marry	University and more	2.Definitely want to marry
185	5	1	2.Definitely want to marry	University and more	2.Definitely want to marry
185	6	1	2.Definitely want to marry	University and more	2.Definitely want to marry
185	7	1	2.Definitely want to marry	University and more	2.Definitely want to marry
185	8	1	3.Want to marry if possible	University and more	2.Definitely want to marry
185	9	1	2.Definitely want to marry	University and more	2.Definitely want to marry
186	1	1	2.Definitely want to marry	University and more	2.Definitely want to marry
186	2	1	2.Definitely want to marry	University and more	2.Definitely want to marry
186	3	1	2.Definitely want to marry	University and more	2.Definitely want to marry
186	4	1	2.Definitely want to marry	University and more	2.Definitely want to marry
186	5	1	2.Definitely want to marry	University and more	2.Definitely want to marry
186	6	1	2.Definitely want to marry	University and more	2.Definitely want to marry
186	7	1	2.Definitely want to marry	University and more	2.Definitely want to marry
186	8	1	2.Definitely want to marry	University and more	2.Definitely want to marry
186	9	1	2.Definitely want to marry	University and more	2.Definitely want to marry
187	1	1	4.Don't care if marry or not	University and more	4.Don't care if marry or not
187	2	1	5.Not thinking about marriage	University and more	4.Don't care if marry or not
187	3	1	4.Don't care if marry or not	University and more	4.Don't care if marry or not
187	4	1	4.Don't care if marry or not	University and more	4.Don't care if marry or not
187	5	1	4.Don't care if marry or not	University and more	4.Don't care if marry or not
187	6	1	4.Don't care if marry or not	University and more	4.Don't care if marry or not
187	7	1	4.Don't care if marry or not	University and more	4.Don't care if marry or not
187	8	1	5.Not thinking about marriage	University and more	4.Don't care if marry or not
187	9	1	4.Don't care if marry or not	University and more	4.Don't care if marry or not
189	1	2	2.Definitely want to marry	University and more	2.Definitely want to marry
189	2	2	2.Definitely want to marry	University and more	2.Definitely want to marry
189	3	2	3.Want to marry if possible	University and more	2.Definitely want to marry
189	4	2	2.Definitely want to marry	University and more	2.Definitely want to marry
189	5	2	2.Definitely want to marry	University and more	2.Definitely want to marry
189	6	2	2.Definitely want to marry	University and more	2.Definitely want to marry
189	7	2	2.Definitely want to marry	University and more	2.Definitely want to marry
189	8	2	2.Definitely want to marry	University and more	2.Definitely want to marry
189	9	2	3.Want to marry if possible	University and more	2.Definitely want to marry
197	1	2	2.Definitely want to marry	University and more	2.Definitely want to marry
197	2	2	2.Definitely want to marry	University and more	2.Definitely want to marry
197	3	2	1.Married	University and more	2.Definitely want to marry
197	4	2	1.Married	University and more	2.Definitely want to marry
197	5	2	1.Married	University and more	2.Definitely want to marry
197	6	2	1.Married	University and more	2.Definitely want to marry
197	7	2	1.Married	University and more	2.Definitely want to marry
197	8	2	1.Married	University and more	2.Definitely want to marry
197	9	2	1.Married	University and more	2.Definitely want to marry
209	1	2	2.Definitely want to marry	University and more	2.Definitely want to marry
209	2	2	2.Definitely want to marry	University and more	2.Definitely want to marry
209	3	2	2.Definitely want to marry	University and more	2.Definitely want to marry
209	4	2	1.Married	University and more	2.Definitely want to marry
209	5	2	1.Married	University and more	2.Definitely want to marry
209	6	2	1.Married	University and more	2.Definitely want to marry
209	7	2	1.Married	University and more	2.Definitely want to marry
209	8	2	1.Married	University and more	2.Definitely want to marry
209	9	2	1.Married	University and more	2.Definitely want to marry
211	1	2	4.Don't care if marry or not	2 year college	4.Don't care if marry or not
211	2	2	4.Don't care if marry or not	2 year college	4.Don't care if marry or not
211	3	2	4.Don't care if marry or not	2 year college	4.Don't care if marry or not
211	4	2	3.Want to marry if possible	2 year college	4.Don't care if marry or not
211	5	2	4.Don't care if marry or not	2 year college	4.Don't care if marry or not
211	6	2	3.Want to marry if possible	2 year college	4.Don't care if marry or not
211	7	2	4.Don't care if marry or not	2 year college	4.Don't care if marry or not
211	8	2	3.Want to marry if possible	2 year college	4.Don't care if marry or not
211	9	2	4.Don't care if marry or not	2 year college	4.Don't care if marry or not
215	1	1	2.Definitely want to marry	High school or less	2.Definitely want to marry
215	2	1	2.Definitely want to marry	High school or less	2.Definitely want to marry
215	3	1	2.Definitely want to marry	High school or less	2.Definitely want to marry
215	4	1	2.Definitely want to marry	High school or less	2.Definitely want to marry
215	5	1	5.Not thinking about marriage	High school or less	2.Definitely want to marry
215	6	1	3.Want to marry if possible	High school or less	2.Definitely want to marry
215	7	1	3.Want to marry if possible	High school or less	2.Definitely want to marry
215	8	1	3.Want to marry if possible	High school or less	2.Definitely want to marry
215	9	1	3.Want to marry if possible	High school or less	2.Definitely want to marry
224	1	2	2.Definitely want to marry	University and more	2.Definitely want to marry
224	2	2	3.Want to marry if possible	University and more	2.Definitely want to marry
224	3	2	3.Want to marry if possible	University and more	2.Definitely want to marry
224	4	2	3.Want to marry if possible	University and more	2.Definitely want to marry
224	5	2	3.Want to marry if possible	University and more	2.Definitely want to marry
224	6	2	3.Want to marry if possible	University and more	2.Definitely want to marry
224	7	2	3.Want to marry if possible	University and more	2.Definitely want to marry
224	8	2	3.Want to marry if possible	University and more	2.Definitely want to marry
224	9	2	3.Want to marry if possible	University and more	2.Definitely want to marry
231	1	2	6.Don't want to marry	University and more	6.Don't want to marry
231	2	2	4.Don't care if marry or not	University and more	6.Don't want to marry
231	3	2	3.Want to marry if possible	University and more	6.Don't want to marry
231	4	2	3.Want to marry if possible	University and more	6.Don't want to marry
231	5	2	3.Want to marry if possible	University and more	6.Don't want to marry
231	6	2	3.Want to marry if possible	University and more	6.Don't want to marry
231	7	2	3.Want to marry if possible	University and more	6.Don't want to marry
231	8	2	1.Married	University and more	6.Don't want to marry
231	9	2	1.Married	University and more	6.Don't want to marry
245	1	2	3.Want to marry if possible	2 year college	3.Want to marry if possible
245	2	2	3.Want to marry if possible	2 year college	3.Want to marry if possible
245	3	2	3.Want to marry if possible	2 year college	3.Want to marry if possible
245	4	2	3.Want to marry if possible	2 year college	3.Want to marry if possible
245	5	2	2.Definitely want to marry	2 year college	3.Want to marry if possible
245	6	2	3.Want to marry if possible	2 year college	3.Want to marry if possible
245	7	2	2.Definitely want to marry	2 year college	3.Want to marry if possible
245	8	2	2.Definitely want to marry	2 year college	3.Want to marry if possible
245	9	2	3.Want to marry if possible	2 year college	3.Want to marry if possible
246	1	2	3.Want to marry if possible	2 year college	3.Want to marry if possible
246	2	2	3.Want to marry if possible	2 year college	3.Want to marry if possible
246	3	2	2.Definitely want to marry	2 year college	3.Want to marry if possible
246	4	2	2.Definitely want to marry	2 year college	3.Want to marry if possible
246	5	2	2.Definitely want to marry	2 year college	3.Want to marry if possible
246	6	2	2.Definitely want to marry	2 year college	3.Want to marry if possible
246	7	2	3.Want to marry if possible	2 year college	3.Want to marry if possible
246	8	2	3.Want to marry if possible	2 year college	3.Want to marry if possible
246	9	2	2.Definitely want to marry	2 year college	3.Want to marry if possible
247	1	2	5.Not thinking about marriage	High school or less	5.Not thinking about marriage
247	2	2	5.Not thinking about marriage	High school or less	5.Not thinking about marriage
247	3	2	4.Don't care if marry or not	High school or less	5.Not thinking about marriage
247	4	2	4.Don't care if marry or not	High school or less	5.Not thinking about marriage
247	5	2	4.Don't care if marry or not	High school or less	5.Not thinking about marriage
247	6	2	4.Don't care if marry or not	High school or less	5.Not thinking about marriage
247	7	2	5.Not thinking about marriage	High school or less	5.Not thinking about marriage
247	8	2	5.Not thinking about marriage	High school or less	5.Not thinking about marriage
247	9	2	5.Not thinking about marriage	High school or less	5.Not thinking about marriage
249	1	1	2.Definitely want to marry	University and more	2.Definitely want to marry
249	2	1	2.Definitely want to marry	University and more	2.Definitely want to marry
249	3	1	1.Married	University and more	2.Definitely want to marry
249	4	1	1.Married	University and more	2.Definitely want to marry
249	5	1	1.Married	University and more	2.Definitely want to marry
249	6	1	1.Married	University and more	2.Definitely want to marry
249	7	1	1.Married	University and more	2.Definitely want to marry
249	8	1	1.Married	University and more	2.Definitely want to marry
249	9	1	1.Married	University and more	2.Definitely want to marry
250	1	1	2.Definitely want to marry	University and more	2.Definitely want to marry
250	2	1	3.Want to marry if possible	University and more	2.Definitely want to marry
250	3	1	3.Want to marry if possible	University and more	2.Definitely want to marry
250	4	1	2.Definitely want to marry	University and more	2.Definitely want to marry
250	5	1	3.Want to marry if possible	University and more	2.Definitely want to marry
250	6	1	3.Want to marry if possible	University and more	2.Definitely want to marry
250	7	1	3.Want to marry if possible	University and more	2.Definitely want to marry
250	8	1	3.Want to marry if possible	University and more	2.Definitely want to marry
250	9	1	3.Want to marry if possible	University and more	2.Definitely want to marry
252	1	1	3.Want to marry if possible	High school or less	3.Want to marry if possible
252	2	1	3.Want to marry if possible	High school or less	3.Want to marry if possible
252	3	1	3.Want to marry if possible	High school or less	3.Want to marry if possible
252	4	1	4.Don't care if marry or not	High school or less	3.Want to marry if possible
252	5	1	4.Don't care if marry or not	High school or less	3.Want to marry if possible
252	6	1	4.Don't care if marry or not	High school or less	3.Want to marry if possible
252	7	1	4.Don't care if marry or not	High school or less	3.Want to marry if possible
252	8	1	4.Don't care if marry or not	High school or less	3.Want to marry if possible
252	9	1	4.Don't care if marry or not	High school or less	3.Want to marry if possible
258	1	1	2.Definitely want to marry	University and more	2.Definitely want to marry
258	2	1	2.Definitely want to marry	University and more	2.Definitely want to marry
258	3	1	2.Definitely want to marry	University and more	2.Definitely want to marry
258	4	1	2.Definitely want to marry	University and more	2.Definitely want to marry
258	5	1	2.Definitely want to marry	University and more	2.Definitely want to marry
258	6	1	2.Definitely want to marry	University and more	2.Definitely want to marry
258	7	1	2.Definitely want to marry	University and more	2.Definitely want to marry
258	8	1	2.Definitely want to marry	University and more	2.Definitely want to marry
258	9	1	2.Definitely want to marry	University and more	2.Definitely want to marry
259	1	2	3.Want to marry if possible	University and more	3.Want to marry if possible
259	2	2	3.Want to marry if possible	University and more	3.Want to marry if possible
259	3	2	3.Want to marry if possible	University and more	3.Want to marry if possible
259	4	2	2.Definitely want to marry	University and more	3.Want to marry if possible
259	5	2	2.Definitely want to marry	University and more	3.Want to marry if possible
259	6	2	2.Definitely want to marry	University and more	3.Want to marry if possible
259	7	2	2.Definitely want to marry	University and more	3.Want to marry if possible
259	8	2	2.Definitely want to marry	University and more	3.Want to marry if possible
259	9	2	2.Definitely want to marry	University and more	3.Want to marry if possible
261	1	2	2.Definitely want to marry	High school or less	2.Definitely want to marry
261	2	2	2.Definitely want to marry	High school or less	2.Definitely want to marry
261	3	2	2.Definitely want to marry	High school or less	2.Definitely want to marry
261	4	2	3.Want to marry if possible	High school or less	2.Definitely want to marry
261	5	2	2.Definitely want to marry	High school or less	2.Definitely want to marry
261	6	2	2.Definitely want to marry	High school or less	2.Definitely want to marry
261	7	2	2.Definitely want to marry	High school or less	2.Definitely want to marry
261	8	2	2.Definitely want to marry	High school or less	2.Definitely want to marry
261	9	2	2.Definitely want to marry	High school or less	2.Definitely want to marry
263	1	2	5.Not thinking about marriage	High school or less	5.Not thinking about marriage
263	2	2	4.Don't care if marry or not	High school or less	5.Not thinking about marriage
263	3	2	4.Don't care if marry or not	High school or less	5.Not thinking about marriage
263	4	2	4.Don't care if marry or not	High school or less	5.Not thinking about marriage
263	5	2	4.Don't care if marry or not	High school or less	5.Not thinking about marriage
263	6	2	4.Don't care if marry or not	High school or less	5.Not thinking about marriage
263	7	2	4.Don't care if marry or not	High school or less	5.Not thinking about marriage
263	8	2	4.Don't care if marry or not	High school or less	5.Not thinking about marriage
263	9	2	4.Don't care if marry or not	High school or less	5.Not thinking about marriage
265	1	1	3.Want to marry if possible	2 year college	3.Want to marry if possible
265	2	1	3.Want to marry if possible	2 year college	3.Want to marry if possible
265	3	1	3.Want to marry if possible	2 year college	3.Want to marry if possible
265	4	1	3.Want to marry if possible	2 year college	3.Want to marry if possible
265	5	1	3.Want to marry if possible	2 year college	3.Want to marry if possible
265	6	1	3.Want to marry if possible	2 year college	3.Want to marry if possible
265	7	1	3.Want to marry if possible	2 year college	3.Want to marry if possible
265	8	1	2.Definitely want to marry	2 year college	3.Want to marry if possible
265	9	1	1.Married	2 year college	3.Want to marry if possible
268	1	2	4.Don't care if marry or not	2 year college	4.Don't care if marry or not
268	2	2	5.Not thinking about marriage	2 year college	4.Don't care if marry or not
268	3	2	4.Don't care if marry or not	2 year college	4.Don't care if marry or not
268	4	2	5.Not thinking about marriage	2 year college	4.Don't care if marry or not
268	5	2	4.Don't care if marry or not	2 year college	4.Don't care if marry or not
268	6	2	4.Don't care if marry or not	2 year college	4.Don't care if marry or not
268	7	2	4.Don't care if marry or not	2 year college	4.Don't care if marry or not
268	8	2	4.Don't care if marry or not	2 year college	4.Don't care if marry or not
268	9	2	4.Don't care if marry or not	2 year college	4.Don't care if marry or not
274	1	2	2.Definitely want to marry	High school or less	2.Definitely want to marry
274	2	2	2.Definitely want to marry	High school or less	2.Definitely want to marry
274	3	2	2.Definitely want to marry	High school or less	2.Definitely want to marry
274	4	2	1.Married	High school or less	2.Definitely want to marry
274	5	2	1.Married	High school or less	2.Definitely want to marry
274	6	2	1.Married	High school or less	2.Definitely want to marry
274	7	2	1.Married	High school or less	2.Definitely want to marry
274	8	2	1.Married	High school or less	2.Definitely want to marry
274	9	2	1.Married	High school or less	2.Definitely want to marry
275	1	2	2.Definitely want to marry	2 year college	2.Definitely want to marry
275	2	2	3.Want to marry if possible	2 year college	2.Definitely want to marry
275	3	2	3.Want to marry if possible	2 year college	2.Definitely want to marry
275	4	2	2.Definitely want to marry	2 year college	2.Definitely want to marry
275	5	2	4.Don't care if marry or not	2 year college	2.Definitely want to marry
275	6	2	3.Want to marry if possible	2 year college	2.Definitely want to marry
275	7	2	3.Want to marry if possible	2 year college	2.Definitely want to marry
275	8	2	3.Want to marry if possible	2 year college	2.Definitely want to marry
275	9	2	2.Definitely want to marry	2 year college	2.Definitely want to marry
276	1	2	6.Don't want to marry	University and more	6.Don't want to marry
276	2	2	6.Don't want to marry	University and more	6.Don't want to marry
276	3	2	6.Don't want to marry	University and more	6.Don't want to marry
276	4	2	6.Don't want to marry	University and more	6.Don't want to marry
276	5	2	6.Don't want to marry	University and more	6.Don't want to marry
276	6	2	6.Don't want to marry	University and more	6.Don't want to marry
276	7	2	6.Don't want to marry	University and more	6.Don't want to marry
276	8	2	6.Don't want to marry	University and more	6.Don't want to marry
276	9	2	6.Don't want to marry	University and more	6.Don't want to marry
279	1	2	2.Definitely want to marry	2 year college	2.Definitely want to marry
279	2	2	3.Want to marry if possible	2 year college	2.Definitely want to marry
279	3	2	2.Definitely want to marry	2 year college	2.Definitely want to marry
279	4	2	2.Definitely want to marry	2 year college	2.Definitely want to marry
279	5	2	2.Definitely want to marry	2 year college	2.Definitely want to marry
279	6	2	2.Definitely want to marry	2 year college	2.Definitely want to marry
279	7	2	2.Definitely want to marry	2 year college	2.Definitely want to marry
279	8	2	3.Want to marry if possible	2 year college	2.Definitely want to marry
279	9	2	3.Want to marry if possible	2 year college	2.Definitely want to marry
284	1	2	3.Want to marry if possible	2 year college	3.Want to marry if possible
284	2	2	5.Not thinking about marriage	2 year college	3.Want to marry if possible
284	3	2	3.Want to marry if possible	2 year college	3.Want to marry if possible
284	4	2	3.Want to marry if possible	2 year college	3.Want to marry if possible
284	5	2	2.Definitely want to marry	2 year college	3.Want to marry if possible
284	6	2	3.Want to marry if possible	2 year college	3.Want to marry if possible
284	7	2	3.Want to marry if possible	2 year college	3.Want to marry if possible
284	8	2	3.Want to marry if possible	2 year college	3.Want to marry if possible
284	9	2	4.Don't care if marry or not	2 year college	3.Want to marry if possible
290	1	1	2.Definitely want to marry	High school or less	2.Definitely want to marry
290	2	1	2.Definitely want to marry	High school or less	2.Definitely want to marry
290	3	1	2.Definitely want to marry	High school or less	2.Definitely want to marry
290	4	1	2.Definitely want to marry	High school or less	2.Definitely want to marry
290	5	1	3.Want to marry if possible	High school or less	2.Definitely want to marry
290	6	1	3.Want to marry if possible	High school or less	2.Definitely want to marry
290	7	1	3.Want to marry if possible	High school or less	2.Definitely want to marry
290	8	1	3.Want to marry if possible	High school or less	2.Definitely want to marry
290	9	1	3.Want to marry if possible	High school or less	2.Definitely want to marry
292	1	2	3.Want to marry if possible	University and more	3.Want to marry if possible
292	2	2	1.Married	University and more	3.Want to marry if possible
292	3	2	1.Married	University and more	3.Want to marry if possible
292	4	2	1.Married	University and more	3.Want to marry if possible
292	5	2	1.Married	University and more	3.Want to marry if possible
292	6	2	1.Married	University and more	3.Want to marry if possible
292	7	2	1.Married	University and more	3.Want to marry if possible
292	8	2	1.Married	University and more	3.Want to marry if possible
292	9	2	1.Married	University and more	3.Want to marry if possible
294	1	1	3.Want to marry if possible	University and more	3.Want to marry if possible
294	2	1	4.Don't care if marry or not	University and more	3.Want to marry if possible
294	3	1	4.Don't care if marry or not	University and more	3.Want to marry if possible
294	4	1	4.Don't care if marry or not	University and more	3.Want to marry if possible
294	5	1	4.Don't care if marry or not	University and more	3.Want to marry if possible
294	6	1	4.Don't care if marry or not	University and more	3.Want to marry if possible
294	7	1	5.Not thinking about marriage	University and more	3.Want to marry if possible
294	8	1	5.Not thinking about marriage	University and more	3.Want to marry if possible
294	9	1	5.Not thinking about marriage	University and more	3.Want to marry if possible
296	1	1	3.Want to marry if possible	University and more	3.Want to marry if possible
296	2	1	3.Want to marry if possible	University and more	3.Want to marry if possible
296	3	1	2.Definitely want to marry	University and more	3.Want to marry if possible
296	4	1	3.Want to marry if possible	University and more	3.Want to marry if possible
296	5	1	3.Want to marry if possible	University and more	3.Want to marry if possible
296	6	1	2.Definitely want to marry	University and more	3.Want to marry if possible
296	7	1	2.Definitely want to marry	University and more	3.Want to marry if possible
296	8	1	1.Married	University and more	3.Want to marry if possible
296	9	1	1.Married	University and more	3.Want to marry if possible
298	1	1	2.Definitely want to marry	University and more	2.Definitely want to marry
298	2	1	5.Not thinking about marriage	University and more	2.Definitely want to marry
298	3	1	5.Not thinking about marriage	University and more	2.Definitely want to marry
298	4	1	4.Don't care if marry or not	University and more	2.Definitely want to marry
298	5	1	6.Don't want to marry	University and more	2.Definitely want to marry
298	6	1	5.Not thinking about marriage	University and more	2.Definitely want to marry
298	7	1	5.Not thinking about marriage	University and more	2.Definitely want to marry
298	8	1	5.Not thinking about marriage	University and more	2.Definitely want to marry
298	9	1	3.Want to marry if possible	University and more	2.Definitely want to marry
303	1	2	4.Don't care if marry or not	High school or less	4.Don't care if marry or not
303	2	2	3.Want to marry if possible	High school or less	4.Don't care if marry or not
303	3	2	4.Don't care if marry or not	High school or less	4.Don't care if marry or not
303	4	2	4.Don't care if marry or not	High school or less	4.Don't care if marry or not
303	5	2	4.Don't care if marry or not	High school or less	4.Don't care if marry or not
303	6	2	4.Don't care if marry or not	High school or less	4.Don't care if marry or not
303	7	2	4.Don't care if marry or not	High school or less	4.Don't care if marry or not
303	8	2	4.Don't care if marry or not	High school or less	4.Don't care if marry or not
303	9	2	4.Don't care if marry or not	High school or less	4.Don't care if marry or not
304	1	2	3.Want to marry if possible	2 year college	3.Want to marry if possible
304	2	2	3.Want to marry if possible	2 year college	3.Want to marry if possible
304	3	2	3.Want to marry if possible	2 year college	3.Want to marry if possible
304	4	2	3.Want to marry if possible	2 year college	3.Want to marry if possible
304	5	2	3.Want to marry if possible	2 year college	3.Want to marry if possible
304	6	2	4.Don't care if marry or not	2 year college	3.Want to marry if possible
304	7	2	3.Want to marry if possible	2 year college	3.Want to marry if possible
304	8	2	3.Want to marry if possible	2 year college	3.Want to marry if possible
304	9	2	3.Want to marry if possible	2 year college	3.Want to marry if possible
307	1	2	2.Definitely want to marry	University and more	2.Definitely want to marry
307	2	2	2.Definitely want to marry	University and more	2.Definitely want to marry
307	3	2	2.Definitely want to marry	University and more	2.Definitely want to marry
307	4	2	2.Definitely want to marry	University and more	2.Definitely want to marry
307	5	2	2.Definitely want to marry	University and more	2.Definitely want to marry
307	6	2	2.Definitely want to marry	University and more	2.Definitely want to marry
307	7	2	2.Definitely want to marry	University and more	2.Definitely want to marry
307	8	2	1.Married	University and more	2.Definitely want to marry
307	9	2	1.Married	University and more	2.Definitely want to marry
314	1	2	3.Want to marry if possible	University and more	3.Want to marry if possible
314	2	2	3.Want to marry if possible	University and more	3.Want to marry if possible
314	3	2	3.Want to marry if possible	University and more	3.Want to marry if possible
314	4	2	2.Definitely want to marry	University and more	3.Want to marry if possible
314	5	2	3.Want to marry if possible	University and more	3.Want to marry if possible
314	6	2	2.Definitely want to marry	University and more	3.Want to marry if possible
314	7	2	2.Definitely want to marry	University and more	3.Want to marry if possible
314	8	2	1.Married	University and more	3.Want to marry if possible
314	9	2	1.Married	University and more	3.Want to marry if possible
320	1	1	3.Want to marry if possible	University and more	3.Want to marry if possible
320	2	1	3.Want to marry if possible	University and more	3.Want to marry if possible
320	3	1	3.Want to marry if possible	University and more	3.Want to marry if possible
320	4	1	3.Want to marry if possible	University and more	3.Want to marry if possible
320	5	1	4.Don't care if marry or not	University and more	3.Want to marry if possible
320	6	1	4.Don't care if marry or not	University and more	3.Want to marry if possible
320	7	1	4.Don't care if marry or not	University and more	3.Want to marry if possible
320	8	1	4.Don't care if marry or not	University and more	3.Want to marry if possible
320	9	1	4.Don't care if marry or not	University and more	3.Want to marry if possible
321	1	2	2.Definitely want to marry	University and more	2.Definitely want to marry
321	2	2	2.Definitely want to marry	University and more	2.Definitely want to marry
321	3	2	2.Definitely want to marry	University and more	2.Definitely want to marry
321	4	2	2.Definitely want to marry	University and more	2.Definitely want to marry
321	5	2	2.Definitely want to marry	University and more	2.Definitely want to marry
321	6	2	2.Definitely want to marry	University and more	2.Definitely want to marry
321	7	2	2.Definitely want to marry	University and more	2.Definitely want to marry
321	8	2	2.Definitely want to marry	University and more	2.Definitely want to marry
321	9	2	2.Definitely want to marry	University and more	2.Definitely want to marry
322	1	2	2.Definitely want to marry	High school or less	2.Definitely want to marry
322	2	2	2.Definitely want to marry	High school or less	2.Definitely want to marry
322	3	2	2.Definitely want to marry	High school or less	2.Definitely want to marry
322	4	2	2.Definitely want to marry	High school or less	2.Definitely want to marry
322	5	2	2.Definitely want to marry	High school or less	2.Definitely want to marry
322	6	2	1.Married	High school or less	2.Definitely want to marry
322	7	2	1.Married	High school or less	2.Definitely want to marry
322	8	2	1.Married	High school or less	2.Definitely want to marry
322	9	2	1.Married	High school or less	2.Definitely want to marry
325	1	2	6.Don't want to marry	University and more	6.Don't want to marry
325	2	2	4.Don't care if marry or not	University and more	6.Don't want to marry
325	3	2	4.Don't care if marry or not	University and more	6.Don't want to marry
325	4	2	3.Want to marry if possible	University and more	6.Don't want to marry
325	5	2	3.Want to marry if possible	University and more	6.Don't want to marry
325	6	2	2.Definitely want to marry	University and more	6.Don't want to marry
325	7	2	1.Married	University and more	6.Don't want to marry
325	8	2	1.Married	University and more	6.Don't want to marry
325	9	2	1.Married	University and more	6.Don't want to marry
326	1	2	5.Not thinking about marriage	High school or less	5.Not thinking about marriage
326	2	2	5.Not thinking about marriage	High school or less	5.Not thinking about marriage
326	3	2	4.Don't care if marry or not	High school or less	5.Not thinking about marriage
326	4	2	4.Don't care if marry or not	High school or less	5.Not thinking about marriage
326	5	2	5.Not thinking about marriage	High school or less	5.Not thinking about marriage
326	6	2	5.Not thinking about marriage	High school or less	5.Not thinking about marriage
326	7	2	5.Not thinking about marriage	High school or less	5.Not thinking about marriage
326	8	2	1.Married	High school or less	5.Not thinking about marriage
326	9	2	1.Married	High school or less	5.Not thinking about marriage
329	1	2	2.Definitely want to marry	University and more	2.Definitely want to marry
329	2	2	2.Definitely want to marry	University and more	2.Definitely want to marry
329	3	2	1.Married	University and more	2.Definitely want to marry
329	4	2	1.Married	University and more	2.Definitely want to marry
329	5	2	1.Married	University and more	2.Definitely want to marry
329	6	2	1.Married	University and more	2.Definitely want to marry
329	7	2	1.Married	University and more	2.Definitely want to marry
329	8	2	1.Married	University and more	2.Definitely want to marry
329	9	2	1.Married	University and more	2.Definitely want to marry
334	1	2	3.Want to marry if possible	2 year college	3.Want to marry if possible
334	2	2	3.Want to marry if possible	2 year college	3.Want to marry if possible
334	3	2	2.Definitely want to marry	2 year college	3.Want to marry if possible
334	4	2	2.Definitely want to marry	2 year college	3.Want to marry if possible
334	5	2	2.Definitely want to marry	2 year college	3.Want to marry if possible
334	6	2	2.Definitely want to marry	2 year college	3.Want to marry if possible
334	7	2	2.Definitely want to marry	2 year college	3.Want to marry if possible
334	8	2	2.Definitely want to marry	2 year college	3.Want to marry if possible
334	9	2	3.Want to marry if possible	2 year college	3.Want to marry if possible
342	1	2	3.Want to marry if possible	2 year college	3.Want to marry if possible
342	2	2	3.Want to marry if possible	2 year college	3.Want to marry if possible
342	3	2	3.Want to marry if possible	2 year college	3.Want to marry if possible
342	4	2	3.Want to marry if possible	2 year college	3.Want to marry if possible
342	5	2	2.Definitely want to marry	2 year college	3.Want to marry if possible
342	6	2	2.Definitely want to marry	2 year college	3.Want to marry if possible
342	7	2	3.Want to marry if possible	2 year college	3.Want to marry if possible
342	8	2	2.Definitely want to marry	2 year college	3.Want to marry if possible
342	9	2	3.Want to marry if possible	2 year college	3.Want to marry if possible
343	1	1	4.Don't care if marry or not	2 year college	4.Don't care if marry or not
343	2	1	4.Don't care if marry or not	2 year college	4.Don't care if marry or not
343	3	1	3.Want to marry if possible	2 year college	4.Don't care if marry or not
343	4	1	3.Want to marry if possible	2 year college	4.Don't care if marry or not
343	5	1	3.Want to marry if possible	2 year college	4.Don't care if marry or not
343	6	1	3.Want to marry if possible	2 year college	4.Don't care if marry or not
343	7	1	5.Not thinking about marriage	2 year college	4.Don't care if marry or not
343	8	1	5.Not thinking about marriage	2 year college	4.Don't care if marry or not
343	9	1	4.Don't care if marry or not	2 year college	4.Don't care if marry or not
344	1	1	3.Want to marry if possible	University and more	3.Want to marry if possible
344	2	1	4.Don't care if marry or not	University and more	3.Want to marry if possible
344	3	1	4.Don't care if marry or not	University and more	3.Want to marry if possible
344	4	1	3.Want to marry if possible	University and more	3.Want to marry if possible
344	5	1	3.Want to marry if possible	University and more	3.Want to marry if possible
344	6	1	4.Don't care if marry or not	University and more	3.Want to marry if possible
344	7	1	4.Don't care if marry or not	University and more	3.Want to marry if possible
344	8	1	5.Not thinking about marriage	University and more	3.Want to marry if possible
344	9	1	3.Want to marry if possible	University and more	3.Want to marry if possible
350	1	1	2.Definitely want to marry	University and more	2.Definitely want to marry
350	2	1	2.Definitely want to marry	University and more	2.Definitely want to marry
350	3	1	2.Definitely want to marry	University and more	2.Definitely want to marry
350	4	1	2.Definitely want to marry	University and more	2.Definitely want to marry
350	5	1	2.Definitely want to marry	University and more	2.Definitely want to marry
350	6	1	2.Definitely want to marry	University and more	2.Definitely want to marry
350	7	1	2.Definitely want to marry	University and more	2.Definitely want to marry
350	8	1	3.Want to marry if possible	University and more	2.Definitely want to marry
350	9	1	3.Want to marry if possible	University and more	2.Definitely want to marry
354	1	2	3.Want to marry if possible	University and more	3.Want to marry if possible
354	2	2	2.Definitely want to marry	University and more	3.Want to marry if possible
354	3	2	2.Definitely want to marry	University and more	3.Want to marry if possible
354	4	2	2.Definitely want to marry	University and more	3.Want to marry if possible
354	5	2	2.Definitely want to marry	University and more	3.Want to marry if possible
354	6	2	1.Married	University and more	3.Want to marry if possible
354	7	2	1.Married	University and more	3.Want to marry if possible
354	8	2	1.Married	University and more	3.Want to marry if possible
354	9	2	1.Married	University and more	3.Want to marry if possible
369	1	1	5.Not thinking about marriage	High school or less	5.Not thinking about marriage
369	2	1	5.Not thinking about marriage	High school or less	5.Not thinking about marriage
369	3	1	6.Don't want to marry	High school or less	5.Not thinking about marriage
369	4	1	6.Don't want to marry	High school or less	5.Not thinking about marriage
369	5	1	6.Don't want to marry	High school or less	5.Not thinking about marriage
369	6	1	6.Don't want to marry	High school or less	5.Not thinking about marriage
369	7	1	6.Don't want to marry	High school or less	5.Not thinking about marriage
369	8	1	5.Not thinking about marriage	High school or less	5.Not thinking about marriage
369	9	1	5.Not thinking about marriage	High school or less	5.Not thinking about marriage
375	1	1	4.Don't care if marry or not	University and more	4.Don't care if marry or not
375	2	1	4.Don't care if marry or not	University and more	4.Don't care if marry or not
375	3	1	4.Don't care if marry or not	University and more	4.Don't care if marry or not
375	4	1	4.Don't care if marry or not	University and more	4.Don't care if marry or not
375	5	1	4.Don't care if marry or not	University and more	4.Don't care if marry or not
375	6	1	4.Don't care if marry or not	University and more	4.Don't care if marry or not
375	7	1	6.Don't want to marry	University and more	4.Don't care if marry or not
375	8	1	6.Don't want to marry	University and more	4.Don't care if marry or not
375	9	1	6.Don't want to marry	University and more	4.Don't care if marry or not
389	1	2	3.Want to marry if possible	2 year college	3.Want to marry if possible
389	2	2	3.Want to marry if possible	2 year college	3.Want to marry if possible
389	3	2	3.Want to marry if possible	2 year college	3.Want to marry if possible
389	4	2	3.Want to marry if possible	2 year college	3.Want to marry if possible
389	5	2	5.Not thinking about marriage	2 year college	3.Want to marry if possible
389	6	2	3.Want to marry if possible	2 year college	3.Want to marry if possible
389	7	2	5.Not thinking about marriage	2 year college	3.Want to marry if possible
389	8	2	3.Want to marry if possible	2 year college	3.Want to marry if possible
389	9	2	1.Married	2 year college	3.Want to marry if possible
397	1	2	3.Want to marry if possible	University and more	3.Want to marry if possible
397	2	2	3.Want to marry if possible	University and more	3.Want to marry if possible
397	3	2	3.Want to marry if possible	University and more	3.Want to marry if possible
397	4	2	2.Definitely want to marry	University and more	3.Want to marry if possible
397	5	2	2.Definitely want to marry	University and more	3.Want to marry if possible
397	6	2	3.Want to marry if possible	University and more	3.Want to marry if possible
397	7	2	3.Want to marry if possible	University and more	3.Want to marry if possible
397	8	2	3.Want to marry if possible	University and more	3.Want to marry if possible
397	9	2	4.Don't care if marry or not	University and more	3.Want to marry if possible
399	1	1	3.Want to marry if possible	University and more	3.Want to marry if possible
399	2	1	2.Definitely want to marry	University and more	3.Want to marry if possible
399	3	1	3.Want to marry if possible	University and more	3.Want to marry if possible
399	4	1	2.Definitely want to marry	University and more	3.Want to marry if possible
399	5	1	1.Married	University and more	3.Want to marry if possible
399	6	1	1.Married	University and more	3.Want to marry if possible
399	7	1	1.Married	University and more	3.Want to marry if possible
399	8	1	1.Married	University and more	3.Want to marry if possible
399	9	1	1.Married	University and more	3.Want to marry if possible
404	1	2	2.Definitely want to marry	University and more	2.Definitely want to marry
404	2	2	3.Want to marry if possible	University and more	2.Definitely want to marry
404	3	2	3.Want to marry if possible	University and more	2.Definitely want to marry
404	4	2	3.Want to marry if possible	University and more	2.Definitely want to marry
404	5	2	2.Definitely want to marry	University and more	2.Definitely want to marry
404	6	2	3.Want to marry if possible	University and more	2.Definitely want to marry
404	7	2	3.Want to marry if possible	University and more	2.Definitely want to marry
404	8	2	3.Want to marry if possible	University and more	2.Definitely want to marry
404	9	2	3.Want to marry if possible	University and more	2.Definitely want to marry
406	1	1	2.Definitely want to marry	University and more	2.Definitely want to marry
406	2	1	2.Definitely want to marry	University and more	2.Definitely want to marry
406	3	1	2.Definitely want to marry	University and more	2.Definitely want to marry
406	4	1	2.Definitely want to marry	University and more	2.Definitely want to marry
406	5	1	2.Definitely want to marry	University and more	2.Definitely want to marry
406	6	1	1.Married	University and more	2.Definitely want to marry
406	7	1	1.Married	University and more	2.Definitely want to marry
406	8	1	1.Married	University and more	2.Definitely want to marry
406	9	1	1.Married	University and more	2.Definitely want to marry
410	1	2	2.Definitely want to marry	2 year college	2.Definitely want to marry
410	2	2	2.Definitely want to marry	2 year college	2.Definitely want to marry
410	3	2	2.Definitely want to marry	2 year college	2.Definitely want to marry
410	4	2	2.Definitely want to marry	2 year college	2.Definitely want to marry
410	5	2	2.Definitely want to marry	2 year college	2.Definitely want to marry
410	6	2	2.Definitely want to marry	2 year college	2.Definitely want to marry
410	7	2	2.Definitely want to marry	2 year college	2.Definitely want to marry
410	8	2	1.Married	2 year college	2.Definitely want to marry
410	9	2	1.Married	2 year college	2.Definitely want to marry
422	1	1	3.Want to marry if possible	University and more	3.Want to marry if possible
422	2	1	3.Want to marry if possible	University and more	3.Want to marry if possible
422	3	1	3.Want to marry if possible	University and more	3.Want to marry if possible
422	4	1	2.Definitely want to marry	University and more	3.Want to marry if possible
422	5	1	3.Want to marry if possible	University and more	3.Want to marry if possible
422	6	1	2.Definitely want to marry	University and more	3.Want to marry if possible
422	7	1	2.Definitely want to marry	University and more	3.Want to marry if possible
422	8	1	2.Definitely want to marry	University and more	3.Want to marry if possible
422	9	1	3.Want to marry if possible	University and more	3.Want to marry if possible
430	1	2	2.Definitely want to marry	University and more	2.Definitely want to marry
430	2	2	2.Definitely want to marry	University and more	2.Definitely want to marry
430	3	2	2.Definitely want to marry	University and more	2.Definitely want to marry
430	4	2	2.Definitely want to marry	University and more	2.Definitely want to marry
430	5	2	2.Definitely want to marry	University and more	2.Definitely want to marry
430	6	2	2.Definitely want to marry	University and more	2.Definitely want to marry
430	7	2	2.Definitely want to marry	University and more	2.Definitely want to marry
430	8	2	2.Definitely want to marry	University and more	2.Definitely want to marry
430	9	2	2.Definitely want to marry	University and more	2.Definitely want to marry
440	1	2	3.Want to marry if possible	High school or less	3.Want to marry if possible
440	2	2	4.Don't care if marry or not	High school or less	3.Want to marry if possible
440	3	2	4.Don't care if marry or not	High school or less	3.Want to marry if possible
440	4	2	5.Not thinking about marriage	High school or less	3.Want to marry if possible
440	5	2	4.Don't care if marry or not	High school or less	3.Want to marry if possible
440	6	2	4.Don't care if marry or not	High school or less	3.Want to marry if possible
440	7	2	4.Don't care if marry or not	High school or less	3.Want to marry if possible
440	8	2	4.Don't care if marry or not	High school or less	3.Want to marry if possible
440	9	2	4.Don't care if marry or not	High school or less	3.Want to marry if possible
446	1	1	4.Don't care if marry or not	University and more	4.Don't care if marry or not
446	2	1	5.Not thinking about marriage	University and more	4.Don't care if marry or not
446	3	1	5.Not thinking about marriage	University and more	4.Don't care if marry or not
446	4	1	5.Not thinking about marriage	University and more	4.Don't care if marry or not
446	5	1	5.Not thinking about marriage	University and more	4.Don't care if marry or not
446	6	1	5.Not thinking about marriage	University and more	4.Don't care if marry or not
446	7	1	6.Don't want to marry	University and more	4.Don't care if marry or not
446	8	1	6.Don't want to marry	University and more	4.Don't care if marry or not
446	9	1	5.Not thinking about marriage	University and more	4.Don't care if marry or not
454	1	1	3.Want to marry if possible	University and more	3.Want to marry if possible
454	2	1	2.Definitely want to marry	University and more	3.Want to marry if possible
454	3	1	3.Want to marry if possible	University and more	3.Want to marry if possible
454	4	1	2.Definitely want to marry	University and more	3.Want to marry if possible
454	5	1	1.Married	University and more	3.Want to marry if possible
454	6	1	1.Married	University and more	3.Want to marry if possible
454	7	1	1.Married	University and more	3.Want to marry if possible
454	8	1	1.Married	University and more	3.Want to marry if possible
454	9	1	1.Married	University and more	3.Want to marry if possible
458	1	2	3.Want to marry if possible	University and more	3.Want to marry if possible
458	2	2	3.Want to marry if possible	University and more	3.Want to marry if possible
458	3	2	3.Want to marry if possible	University and more	3.Want to marry if possible
458	4	2	2.Definitely want to marry	University and more	3.Want to marry if possible
458	5	2	3.Want to marry if possible	University and more	3.Want to marry if possible
458	6	2	3.Want to marry if possible	University and more	3.Want to marry if possible
458	7	2	3.Want to marry if possible	University and more	3.Want to marry if possible
458	8	2	5.Not thinking about marriage	University and more	3.Want to marry if possible
458	9	2	3.Want to marry if possible	University and more	3.Want to marry if possible
460	1	2	2.Definitely want to marry	2 year college	2.Definitely want to marry
460	2	2	2.Definitely want to marry	2 year college	2.Definitely want to marry
460	3	2	2.Definitely want to marry	2 year college	2.Definitely want to marry
460	4	2	4.Don't care if marry or not	2 year college	2.Definitely want to marry
460	5	2	3.Want to marry if possible	2 year college	2.Definitely want to marry
460	6	2	3.Want to marry if possible	2 year college	2.Definitely want to marry
460	7	2	4.Don't care if marry or not	2 year college	2.Definitely want to marry
460	8	2	4.Don't care if marry or not	2 year college	2.Definitely want to marry
460	9	2	5.Not thinking about marriage	2 year college	2.Definitely want to marry
461	1	2	2.Definitely want to marry	University and more	2.Definitely want to marry
461	2	2	2.Definitely want to marry	University and more	2.Definitely want to marry
461	3	2	2.Definitely want to marry	University and more	2.Definitely want to marry
461	4	2	2.Definitely want to marry	University and more	2.Definitely want to marry
461	5	2	2.Definitely want to marry	University and more	2.Definitely want to marry
461	6	2	2.Definitely want to marry	University and more	2.Definitely want to marry
461	7	2	2.Definitely want to marry	University and more	2.Definitely want to marry
461	8	2	2.Definitely want to marry	University and more	2.Definitely want to marry
461	9	2	2.Definitely want to marry	University and more	2.Definitely want to marry
463	1	2	6.Don't want to marry	2 year college	6.Don't want to marry
463	2	2	5.Not thinking about marriage	2 year college	6.Don't want to marry
463	3	2	4.Don't care if marry or not	2 year college	6.Don't want to marry
463	4	2	4.Don't care if marry or not	2 year college	6.Don't want to marry
463	5	2	1.Married	2 year college	6.Don't want to marry
463	6	2	1.Married	2 year college	6.Don't want to marry
463	7	2	1.Married	2 year college	6.Don't want to marry
463	8	2	1.Married	2 year college	6.Don't want to marry
463	9	2	1.Married	2 year college	6.Don't want to marry
469	1	2	5.Not thinking about marriage	High school or less	5.Not thinking about marriage
469	2	2	5.Not thinking about marriage	High school or less	5.Not thinking about marriage
469	3	2	5.Not thinking about marriage	High school or less	5.Not thinking about marriage
469	4	2	5.Not thinking about marriage	High school or less	5.Not thinking about marriage
469	5	2	5.Not thinking about marriage	High school or less	5.Not thinking about marriage
469	6	2	5.Not thinking about marriage	High school or less	5.Not thinking about marriage
469	7	2	5.Not thinking about marriage	High school or less	5.Not thinking about marriage
469	8	2	5.Not thinking about marriage	High school or less	5.Not thinking about marriage
469	9	2	6.Don't want to marry	High school or less	5.Not thinking about marriage
471	1	2	5.Not thinking about marriage	High school or less	5.Not thinking about marriage
471	2	2	4.Don't care if marry or not	High school or less	5.Not thinking about marriage
471	3	2	4.Don't care if marry or not	High school or less	5.Not thinking about marriage
471	4	2	3.Want to marry if possible	High school or less	5.Not thinking about marriage
471	5	2	3.Want to marry if possible	High school or less	5.Not thinking about marriage
471	6	2	3.Want to marry if possible	High school or less	5.Not thinking about marriage
471	7	2	3.Want to marry if possible	High school or less	5.Not thinking about marriage
471	8	2	2.Definitely want to marry	High school or less	5.Not thinking about marriage
471	9	2	3.Want to marry if possible	High school or less	5.Not thinking about marriage
473	1	1	2.Definitely want to marry	High school or less	2.Definitely want to marry
473	2	1	3.Want to marry if possible	High school or less	2.Definitely want to marry
473	3	1	3.Want to marry if possible	High school or less	2.Definitely want to marry
473	4	1	3.Want to marry if possible	High school or less	2.Definitely want to marry
473	5	1	4.Don't care if marry or not	High school or less	2.Definitely want to marry
473	6	1	3.Want to marry if possible	High school or less	2.Definitely want to marry
473	7	1	4.Don't care if marry or not	High school or less	2.Definitely want to marry
473	8	1	4.Don't care if marry or not	High school or less	2.Definitely want to marry
473	9	1	5.Not thinking about marriage	High school or less	2.Definitely want to marry
481	1	2	2.Definitely want to marry	University and more	2.Definitely want to marry
481	2	2	3.Want to marry if possible	University and more	2.Definitely want to marry
481	3	2	3.Want to marry if possible	University and more	2.Definitely want to marry
481	4	2	3.Want to marry if possible	University and more	2.Definitely want to marry
481	5	2	3.Want to marry if possible	University and more	2.Definitely want to marry
481	6	2	3.Want to marry if possible	University and more	2.Definitely want to marry
481	7	2	3.Want to marry if possible	University and more	2.Definitely want to marry
481	8	2	3.Want to marry if possible	University and more	2.Definitely want to marry
481	9	2	2.Definitely want to marry	University and more	2.Definitely want to marry
487	1	2	5.Not thinking about marriage	2 year college	5.Not thinking about marriage
487	2	2	5.Not thinking about marriage	2 year college	5.Not thinking about marriage
487	3	2	5.Not thinking about marriage	2 year college	5.Not thinking about marriage
487	4	2	5.Not thinking about marriage	2 year college	5.Not thinking about marriage
487	5	2	6.Don't want to marry	2 year college	5.Not thinking about marriage
487	6	2	5.Not thinking about marriage	2 year college	5.Not thinking about marriage
487	7	2	5.Not thinking about marriage	2 year college	5.Not thinking about marriage
487	8	2	5.Not thinking about marriage	2 year college	5.Not thinking about marriage
487	9	2	5.Not thinking about marriage	2 year college	5.Not thinking about marriage
496	1	2	3.Want to marry if possible	2 year college	3.Want to marry if possible
496	2	2	3.Want to marry if possible	2 year college	3.Want to marry if possible
496	3	2	3.Want to marry if possible	2 year college	3.Want to marry if possible
496	4	2	3.Want to marry if possible	2 year college	3.Want to marry if possible
496	5	2	3.Want to marry if possible	2 year college	3.Want to marry if possible
496	6	2	3.Want to marry if possible	2 year college	3.Want to marry if possible
496	7	2	2.Definitely want to marry	2 year college	3.Want to marry if possible
496	8	2	3.Want to marry if possible	2 year college	3.Want to marry if possible
496	9	2	2.Definitely want to marry	2 year college	3.Want to marry if possible
497	1	1	3.Want to marry if possible	High school or less	3.Want to marry if possible
497	2	1	4.Don't care if marry or not	High school or less	3.Want to marry if possible
497	3	1	5.Not thinking about marriage	High school or less	3.Want to marry if possible
497	4	1	6.Don't want to marry	High school or less	3.Want to marry if possible
497	5	1	5.Not thinking about marriage	High school or less	3.Want to marry if possible
497	6	1	5.Not thinking about marriage	High school or less	3.Want to marry if possible
497	7	1	5.Not thinking about marriage	High school or less	3.Want to marry if possible
497	8	1	5.Not thinking about marriage	High school or less	3.Want to marry if possible
497	9	1	5.Not thinking about marriage	High school or less	3.Want to marry if possible
507	1	2	2.Definitely want to marry	2 year college	2.Definitely want to marry
507	2	2	2.Definitely want to marry	2 year college	2.Definitely want to marry
507	3	2	2.Definitely want to marry	2 year college	2.Definitely want to marry
507	4	2	2.Definitely want to marry	2 year college	2.Definitely want to marry
507	5	2	2.Definitely want to marry	2 year college	2.Definitely want to marry
507	6	2	2.Definitely want to marry	2 year college	2.Definitely want to marry
507	7	2	2.Definitely want to marry	2 year college	2.Definitely want to marry
507	8	2	1.Married	2 year college	2.Definitely want to marry
507	9	2	1.Married	2 year college	2.Definitely want to marry
512	1	1	3.Want to marry if possible	University and more	3.Want to marry if possible
512	2	1	3.Want to marry if possible	University and more	3.Want to marry if possible
512	3	1	3.Want to marry if possible	University and more	3.Want to marry if possible
512	4	1	2.Definitely want to marry	University and more	3.Want to marry if possible
512	5	1	2.Definitely want to marry	University and more	3.Want to marry if possible
512	6	1	2.Definitely want to marry	University and more	3.Want to marry if possible
512	7	1	3.Want to marry if possible	University and more	3.Want to marry if possible
512	8	1	3.Want to marry if possible	University and more	3.Want to marry if possible
512	9	1	3.Want to marry if possible	University and more	3.Want to marry if possible
515	1	2	4.Don't care if marry or not	University and more	4.Don't care if marry or not
515	2	2	4.Don't care if marry or not	University and more	4.Don't care if marry or not
515	3	2	4.Don't care if marry or not	University and more	4.Don't care if marry or not
515	4	2	4.Don't care if marry or not	University and more	4.Don't care if marry or not
515	5	2	4.Don't care if marry or not	University and more	4.Don't care if marry or not
515	6	2	6.Don't want to marry	University and more	4.Don't care if marry or not
515	7	2	4.Don't care if marry or not	University and more	4.Don't care if marry or not
515	8	2	3.Want to marry if possible	University and more	4.Don't care if marry or not
515	9	2	3.Want to marry if possible	University and more	4.Don't care if marry or not
516	1	2	4.Don't care if marry or not	University and more	4.Don't care if marry or not
516	2	2	4.Don't care if marry or not	University and more	4.Don't care if marry or not
516	3	2	4.Don't care if marry or not	University and more	4.Don't care if marry or not
516	4	2	4.Don't care if marry or not	University and more	4.Don't care if marry or not
516	5	2	4.Don't care if marry or not	University and more	4.Don't care if marry or not
516	6	2	4.Don't care if marry or not	University and more	4.Don't care if marry or not
516	7	2	4.Don't care if marry or not	University and more	4.Don't care if marry or not
516	8	2	4.Don't care if marry or not	University and more	4.Don't care if marry or not
516	9	2	4.Don't care if marry or not	University and more	4.Don't care if marry or not
523	1	2	2.Definitely want to marry	2 year college	2.Definitely want to marry
523	2	2	3.Want to marry if possible	2 year college	2.Definitely want to marry
523	3	2	2.Definitely want to marry	2 year college	2.Definitely want to marry
523	4	2	2.Definitely want to marry	2 year college	2.Definitely want to marry
523	5	2	2.Definitely want to marry	2 year college	2.Definitely want to marry
523	6	2	1.Married	2 year college	2.Definitely want to marry
523	7	2	1.Married	2 year college	2.Definitely want to marry
523	8	2	1.Married	2 year college	2.Definitely want to marry
523	9	2	1.Married	2 year college	2.Definitely want to marry
533	1	1	5.Not thinking about marriage	2 year college	5.Not thinking about marriage
533	2	1	5.Not thinking about marriage	2 year college	5.Not thinking about marriage
533	3	1	4.Don't care if marry or not	2 year college	5.Not thinking about marriage
533	4	1	5.Not thinking about marriage	2 year college	5.Not thinking about marriage
533	5	1	4.Don't care if marry or not	2 year college	5.Not thinking about marriage
533	6	1	4.Don't care if marry or not	2 year college	5.Not thinking about marriage
533	7	1	5.Not thinking about marriage	2 year college	5.Not thinking about marriage
533	8	1	3.Want to marry if possible	2 year college	5.Not thinking about marriage
533	9	1	3.Want to marry if possible	2 year college	5.Not thinking about marriage
535	1	2	4.Don't care if marry or not	High school or less	4.Don't care if marry or not
535	2	2	3.Want to marry if possible	High school or less	4.Don't care if marry or not
535	3	2	4.Don't care if marry or not	High school or less	4.Don't care if marry or not
535	4	2	5.Not thinking about marriage	High school or less	4.Don't care if marry or not
535	5	2	4.Don't care if marry or not	High school or less	4.Don't care if marry or not
535	6	2	4.Don't care if marry or not	High school or less	4.Don't care if marry or not
535	7	2	5.Not thinking about marriage	High school or less	4.Don't care if marry or not
535	8	2	5.Not thinking about marriage	High school or less	4.Don't care if marry or not
535	9	2	4.Don't care if marry or not	High school or less	4.Don't care if marry or not
539	1	1	6.Don't want to marry	High school or less	6.Don't want to marry
539	2	1	5.Not thinking about marriage	High school or less	6.Don't want to marry
539	3	1	5.Not thinking about marriage	High school or less	6.Don't want to marry
539	4	1	5.Not thinking about marriage	High school or less	6.Don't want to marry
539	5	1	5.Not thinking about marriage	High school or less	6.Don't want to marry
539	6	1	5.Not thinking about marriage	High school or less	6.Don't want to marry
539	7	1	4.Don't care if marry or not	High school or less	6.Don't want to marry
539	8	1	5.Not thinking about marriage	High school or less	6.Don't want to marry
539	9	1	3.Want to marry if possible	High school or less	6.Don't want to marry
543	1	2	3.Want to marry if possible	University and more	3.Want to marry if possible
543	2	2	1.Married	University and more	3.Want to marry if possible
543	3	2	1.Married	University and more	3.Want to marry if possible
543	4	2	1.Married	University and more	3.Want to marry if possible
543	5	2	1.Married	University and more	3.Want to marry if possible
543	6	2	1.Married	University and more	3.Want to marry if possible
543	7	2	1.Married	University and more	3.Want to marry if possible
543	8	2	1.Married	University and more	3.Want to marry if possible
543	9	2	1.Married	University and more	3.Want to marry if possible
545	1	1	3.Want to marry if possible	University and more	3.Want to marry if possible
545	2	1	2.Definitely want to marry	University and more	3.Want to marry if possible
545	3	1	2.Definitely want to marry	University and more	3.Want to marry if possible
545	4	1	2.Definitely want to marry	University and more	3.Want to marry if possible
545	5	1	1.Married	University and more	3.Want to marry if possible
545	6	1	1.Married	University and more	3.Want to marry if possible
545	7	1	1.Married	University and more	3.Want to marry if possible
545	8	1	1.Married	University and more	3.Want to marry if possible
545	9	1	1.Married	University and more	3.Want to marry if possible
549	1	1	6.Don't want to marry	High school or less	6.Don't want to marry
549	2	1	6.Don't want to marry	High school or less	6.Don't want to marry
549	3	1	5.Not thinking about marriage	High school or less	6.Don't want to marry
549	4	1	5.Not thinking about marriage	High school or less	6.Don't want to marry
549	5	1	5.Not thinking about marriage	High school or less	6.Don't want to marry
549	6	1	4.Don't care if marry or not	High school or less	6.Don't want to marry
549	7	1	5.Not thinking about marriage	High school or less	6.Don't want to marry
549	8	1	6.Don't want to marry	High school or less	6.Don't want to marry
549	9	1	5.Not thinking about marriage	High school or less	6.Don't want to marry
550	1	2	3.Want to marry if possible	University and more	3.Want to marry if possible
550	2	2	3.Want to marry if possible	University and more	3.Want to marry if possible
550	3	2	3.Want to marry if possible	University and more	3.Want to marry if possible
550	4	2	3.Want to marry if possible	University and more	3.Want to marry if possible
550	5	2	3.Want to marry if possible	University and more	3.Want to marry if possible
550	6	2	3.Want to marry if possible	University and more	3.Want to marry if possible
550	7	2	3.Want to marry if possible	University and more	3.Want to marry if possible
550	8	2	3.Want to marry if possible	University and more	3.Want to marry if possible
550	9	2	2.Definitely want to marry	University and more	3.Want to marry if possible
574	1	1	3.Want to marry if possible	University and more	3.Want to marry if possible
574	2	1	3.Want to marry if possible	University and more	3.Want to marry if possible
574	3	1	3.Want to marry if possible	University and more	3.Want to marry if possible
574	4	1	2.Definitely want to marry	University and more	3.Want to marry if possible
574	5	1	1.Married	University and more	3.Want to marry if possible
574	6	1	1.Married	University and more	3.Want to marry if possible
574	7	1	1.Married	University and more	3.Want to marry if possible
574	8	1	1.Married	University and more	3.Want to marry if possible
574	9	1	1.Married	University and more	3.Want to marry if possible
580	1	2	2.Definitely want to marry	University and more	2.Definitely want to marry
580	2	2	3.Want to marry if possible	University and more	2.Definitely want to marry
580	3	2	2.Definitely want to marry	University and more	2.Definitely want to marry
580	4	2	2.Definitely want to marry	University and more	2.Definitely want to marry
580	5	2	2.Definitely want to marry	University and more	2.Definitely want to marry
580	6	2	1.Married	University and more	2.Definitely want to marry
580	7	2	1.Married	University and more	2.Definitely want to marry
580	8	2	1.Married	University and more	2.Definitely want to marry
580	9	2	1.Married	University and more	2.Definitely want to marry
581	1	2	2.Definitely want to marry	University and more	2.Definitely want to marry
581	2	2	2.Definitely want to marry	University and more	2.Definitely want to marry
581	3	2	1.Married	University and more	2.Definitely want to marry
581	4	2	1.Married	University and more	2.Definitely want to marry
581	5	2	1.Married	University and more	2.Definitely want to marry
581	6	2	1.Married	University and more	2.Definitely want to marry
581	7	2	1.Married	University and more	2.Definitely want to marry
581	8	2	1.Married	University and more	2.Definitely want to marry
581	9	2	1.Married	University and more	2.Definitely want to marry
585	1	2	2.Definitely want to marry	University and more	2.Definitely want to marry
585	2	2	1.Married	University and more	2.Definitely want to marry
585	3	2	1.Married	University and more	2.Definitely want to marry
585	4	2	1.Married	University and more	2.Definitely want to marry
585	5	2	1.Married	University and more	2.Definitely want to marry
585	6	2	1.Married	University and more	2.Definitely want to marry
585	7	2	1.Married	University and more	2.Definitely want to marry
585	8	2	1.Married	University and more	2.Definitely want to marry
585	9	2	1.Married	University and more	2.Definitely want to marry
586	1	2	2.Definitely want to marry	2 year college	2.Definitely want to marry
586	2	2	3.Want to marry if possible	2 year college	2.Definitely want to marry
586	3	2	3.Want to marry if possible	2 year college	2.Definitely want to marry
586	4	2	3.Want to marry if possible	2 year college	2.Definitely want to marry
586	5	2	3.Want to marry if possible	2 year college	2.Definitely want to marry
586	6	2	2.Definitely want to marry	2 year college	2.Definitely want to marry
586	7	2	4.Don't care if marry or not	2 year college	2.Definitely want to marry
586	8	2	2.Definitely want to marry	2 year college	2.Definitely want to marry
586	9	2	4.Don't care if marry or not	2 year college	2.Definitely want to marry
589	1	2	2.Definitely want to marry	University and more	2.Definitely want to marry
589	2	2	3.Want to marry if possible	University and more	2.Definitely want to marry
589	3	2	3.Want to marry if possible	University and more	2.Definitely want to marry
589	4	2	3.Want to marry if possible	University and more	2.Definitely want to marry
589	5	2	3.Want to marry if possible	University and more	2.Definitely want to marry
589	6	2	3.Want to marry if possible	University and more	2.Definitely want to marry
589	7	2	3.Want to marry if possible	University and more	2.Definitely want to marry
589	8	2	4.Don't care if marry or not	University and more	2.Definitely want to marry
589	9	2	4.Don't care if marry or not	University and more	2.Definitely want to marry
590	1	2	3.Want to marry if possible	2 year college	3.Want to marry if possible
590	2	2	3.Want to marry if possible	2 year college	3.Want to marry if possible
590	3	2	3.Want to marry if possible	2 year college	3.Want to marry if possible
590	4	2	2.Definitely want to marry	2 year college	3.Want to marry if possible
590	5	2	2.Definitely want to marry	2 year college	3.Want to marry if possible
590	6	2	2.Definitely want to marry	2 year college	3.Want to marry if possible
590	7	2	3.Want to marry if possible	2 year college	3.Want to marry if possible
590	8	2	2.Definitely want to marry	2 year college	3.Want to marry if possible
590	9	2	1.Married	2 year college	3.Want to marry if possible
592	1	1	3.Want to marry if possible	University and more	3.Want to marry if possible
592	2	1	3.Want to marry if possible	University and more	3.Want to marry if possible
592	3	1	3.Want to marry if possible	University and more	3.Want to marry if possible
592	4	1	3.Want to marry if possible	University and more	3.Want to marry if possible
592	5	1	3.Want to marry if possible	University and more	3.Want to marry if possible
592	6	1	3.Want to marry if possible	University and more	3.Want to marry if possible
592	7	1	3.Want to marry if possible	University and more	3.Want to marry if possible
592	8	1	4.Don't care if marry or not	University and more	3.Want to marry if possible
592	9	1	4.Don't care if marry or not	University and more	3.Want to marry if possible
599	1	2	2.Definitely want to marry	University and more	2.Definitely want to marry
599	2	2	2.Definitely want to marry	University and more	2.Definitely want to marry
599	3	2	2.Definitely want to marry	University and more	2.Definitely want to marry
599	4	2	2.Definitely want to marry	University and more	2.Definitely want to marry
599	5	2	2.Definitely want to marry	University and more	2.Definitely want to marry
599	6	2	2.Definitely want to marry	University and more	2.Definitely want to marry
599	7	2	2.Definitely want to marry	University and more	2.Definitely want to marry
599	8	2	3.Want to marry if possible	University and more	2.Definitely want to marry
599	9	2	3.Want to marry if possible	University and more	2.Definitely want to marry
614	1	2	2.Definitely want to marry	High school or less	2.Definitely want to marry
614	2	2	2.Definitely want to marry	High school or less	2.Definitely want to marry
614	3	2	2.Definitely want to marry	High school or less	2.Definitely want to marry
614	4	2	3.Want to marry if possible	High school or less	2.Definitely want to marry
614	5	2	3.Want to marry if possible	High school or less	2.Definitely want to marry
614	6	2	3.Want to marry if possible	High school or less	2.Definitely want to marry
614	7	2	3.Want to marry if possible	High school or less	2.Definitely want to marry
614	8	2	2.Definitely want to marry	High school or less	2.Definitely want to marry
614	9	2	2.Definitely want to marry	High school or less	2.Definitely want to marry
616	1	2	3.Want to marry if possible	University and more	3.Want to marry if possible
616	2	2	3.Want to marry if possible	University and more	3.Want to marry if possible
616	3	2	3.Want to marry if possible	University and more	3.Want to marry if possible
616	4	2	3.Want to marry if possible	University and more	3.Want to marry if possible
616	5	2	3.Want to marry if possible	University and more	3.Want to marry if possible
616	6	2	1.Married	University and more	3.Want to marry if possible
616	7	2	1.Married	University and more	3.Want to marry if possible
616	8	2	1.Married	University and more	3.Want to marry if possible
616	9	2	1.Married	University and more	3.Want to marry if possible
618	1	2	3.Want to marry if possible	University and more	3.Want to marry if possible
618	2	2	4.Don't care if marry or not	University and more	3.Want to marry if possible
618	3	2	4.Don't care if marry or not	University and more	3.Want to marry if possible
618	4	2	4.Don't care if marry or not	University and more	3.Want to marry if possible
618	5	2	4.Don't care if marry or not	University and more	3.Want to marry if possible
618	6	2	4.Don't care if marry or not	University and more	3.Want to marry if possible
618	7	2	4.Don't care if marry or not	University and more	3.Want to marry if possible
618	8	2	5.Not thinking about marriage	University and more	3.Want to marry if possible
618	9	2	4.Don't care if marry or not	University and more	3.Want to marry if possible
619	1	1	3.Want to marry if possible	High school or less	3.Want to marry if possible
619	2	1	3.Want to marry if possible	High school or less	3.Want to marry if possible
619	3	1	3.Want to marry if possible	High school or less	3.Want to marry if possible
619	4	1	3.Want to marry if possible	High school or less	3.Want to marry if possible
619	5	1	2.Definitely want to marry	High school or less	3.Want to marry if possible
619	6	1	2.Definitely want to marry	High school or less	3.Want to marry if possible
619	7	1	3.Want to marry if possible	High school or less	3.Want to marry if possible
619	8	1	1.Married	High school or less	3.Want to marry if possible
619	9	1	1.Married	High school or less	3.Want to marry if possible
621	1	2	3.Want to marry if possible	2 year college	3.Want to marry if possible
621	2	2	3.Want to marry if possible	2 year college	3.Want to marry if possible
621	3	2	3.Want to marry if possible	2 year college	3.Want to marry if possible
621	4	2	2.Definitely want to marry	2 year college	3.Want to marry if possible
621	5	2	2.Definitely want to marry	2 year college	3.Want to marry if possible
621	6	2	2.Definitely want to marry	2 year college	3.Want to marry if possible
621	7	2	2.Definitely want to marry	2 year college	3.Want to marry if possible
621	8	2	2.Definitely want to marry	2 year college	3.Want to marry if possible
621	9	2	2.Definitely want to marry	2 year college	3.Want to marry if possible
639	1	1	2.Definitely want to marry	University and more	2.Definitely want to marry
639	2	1	3.Want to marry if possible	University and more	2.Definitely want to marry
639	3	1	3.Want to marry if possible	University and more	2.Definitely want to marry
639	4	1	3.Want to marry if possible	University and more	2.Definitely want to marry
639	5	1	3.Want to marry if possible	University and more	2.Definitely want to marry
639	6	1	4.Don't care if marry or not	University and more	2.Definitely want to marry
639	7	1	3.Want to marry if possible	University and more	2.Definitely want to marry
639	8	1	4.Don't care if marry or not	University and more	2.Definitely want to marry
639	9	1	4.Don't care if marry or not	University and more	2.Definitely want to marry
640	1	2	5.Not thinking about marriage	2 year college	5.Not thinking about marriage
640	2	2	5.Not thinking about marriage	2 year college	5.Not thinking about marriage
640	3	2	4.Don't care if marry or not	2 year college	5.Not thinking about marriage
640	4	2	4.Don't care if marry or not	2 year college	5.Not thinking about marriage
640	5	2	6.Don't want to marry	2 year college	5.Not thinking about marriage
640	6	2	6.Don't want to marry	2 year college	5.Not thinking about marriage
640	7	2	6.Don't want to marry	2 year college	5.Not thinking about marriage
640	8	2	5.Not thinking about marriage	2 year college	5.Not thinking about marriage
640	9	2	6.Don't want to marry	2 year college	5.Not thinking about marriage
641	1	1	5.Not thinking about marriage	University and more	5.Not thinking about marriage
641	2	1	5.Not thinking about marriage	University and more	5.Not thinking about marriage
641	3	1	5.Not thinking about marriage	University and more	5.Not thinking about marriage
641	4	1	2.Definitely want to marry	University and more	5.Not thinking about marriage
641	5	1	4.Don't care if marry or not	University and more	5.Not thinking about marriage
641	6	1	3.Want to marry if possible	University and more	5.Not thinking about marriage
641	7	1	3.Want to marry if possible	University and more	5.Not thinking about marriage
641	8	1	3.Want to marry if possible	University and more	5.Not thinking about marriage
641	9	1	3.Want to marry if possible	University and more	5.Not thinking about marriage
642	1	1	3.Want to marry if possible	High school or less	3.Want to marry if possible
642	2	1	3.Want to marry if possible	High school or less	3.Want to marry if possible
642	3	1	2.Definitely want to marry	High school or less	3.Want to marry if possible
642	4	1	3.Want to marry if possible	High school or less	3.Want to marry if possible
642	5	1	2.Definitely want to marry	High school or less	3.Want to marry if possible
642	6	1	2.Definitely want to marry	High school or less	3.Want to marry if possible
642	7	1	2.Definitely want to marry	High school or less	3.Want to marry if possible
642	8	1	2.Definitely want to marry	High school or less	3.Want to marry if possible
642	9	1	3.Want to marry if possible	High school or less	3.Want to marry if possible
647	1	1	2.Definitely want to marry	University and more	2.Definitely want to marry
647	2	1	2.Definitely want to marry	University and more	2.Definitely want to marry
647	3	1	2.Definitely want to marry	University and more	2.Definitely want to marry
647	4	1	2.Definitely want to marry	University and more	2.Definitely want to marry
647	5	1	2.Definitely want to marry	University and more	2.Definitely want to marry
647	6	1	2.Definitely want to marry	University and more	2.Definitely want to marry
647	7	1	1.Married	University and more	2.Definitely want to marry
647	8	1	1.Married	University and more	2.Definitely want to marry
647	9	1	1.Married	University and more	2.Definitely want to marry
651	1	2	5.Not thinking about marriage	2 year college	5.Not thinking about marriage
651	2	2	4.Don't care if marry or not	2 year college	5.Not thinking about marriage
651	3	2	4.Don't care if marry or not	2 year college	5.Not thinking about marriage
651	4	2	4.Don't care if marry or not	2 year college	5.Not thinking about marriage
651	5	2	4.Don't care if marry or not	2 year college	5.Not thinking about marriage
651	6	2	3.Want to marry if possible	2 year college	5.Not thinking about marriage
651	7	2	3.Want to marry if possible	2 year college	5.Not thinking about marriage
651	8	2	3.Want to marry if possible	2 year college	5.Not thinking about marriage
651	9	2	4.Don't care if marry or not	2 year college	5.Not thinking about marriage
654	1	2	5.Not thinking about marriage	High school or less	5.Not thinking about marriage
654	2	2	5.Not thinking about marriage	High school or less	5.Not thinking about marriage
654	3	2	6.Don't want to marry	High school or less	5.Not thinking about marriage
654	4	2	5.Not thinking about marriage	High school or less	5.Not thinking about marriage
654	5	2	6.Don't want to marry	High school or less	5.Not thinking about marriage
654	6	2	5.Not thinking about marriage	High school or less	5.Not thinking about marriage
654	7	2	6.Don't want to marry	High school or less	5.Not thinking about marriage
654	8	2	5.Not thinking about marriage	High school or less	5.Not thinking about marriage
654	9	2	6.Don't want to marry	High school or less	5.Not thinking about marriage
658	1	2	2.Definitely want to marry	High school or less	2.Definitely want to marry
658	2	2	2.Definitely want to marry	High school or less	2.Definitely want to marry
658	3	2	2.Definitely want to marry	High school or less	2.Definitely want to marry
658	4	2	2.Definitely want to marry	High school or less	2.Definitely want to marry
658	5	2	2.Definitely want to marry	High school or less	2.Definitely want to marry
658	6	2	1.Married	High school or less	2.Definitely want to marry
658	7	2	1.Married	High school or less	2.Definitely want to marry
658	8	2	1.Married	High school or less	2.Definitely want to marry
658	9	2	1.Married	High school or less	2.Definitely want to marry
666	1	1	3.Want to marry if possible	University and more	3.Want to marry if possible
666	2	1	3.Want to marry if possible	University and more	3.Want to marry if possible
666	3	1	3.Want to marry if possible	University and more	3.Want to marry if possible
666	4	1	3.Want to marry if possible	University and more	3.Want to marry if possible
666	5	1	3.Want to marry if possible	University and more	3.Want to marry if possible
666	6	1	3.Want to marry if possible	University and more	3.Want to marry if possible
666	7	1	3.Want to marry if possible	University and more	3.Want to marry if possible
666	8	1	3.Want to marry if possible	University and more	3.Want to marry if possible
666	9	1	1.Married	University and more	3.Want to marry if possible
676	1	2	4.Don't care if marry or not	University and more	4.Don't care if marry or not
676	2	2	4.Don't care if marry or not	University and more	4.Don't care if marry or not
676	3	2	4.Don't care if marry or not	University and more	4.Don't care if marry or not
676	4	2	4.Don't care if marry or not	University and more	4.Don't care if marry or not
676	5	2	4.Don't care if marry or not	University and more	4.Don't care if marry or not
676	6	2	5.Not thinking about marriage	University and more	4.Don't care if marry or not
676	7	2	4.Don't care if marry or not	University and more	4.Don't care if marry or not
676	8	2	5.Not thinking about marriage	University and more	4.Don't care if marry or not
676	9	2	5.Not thinking about marriage	University and more	4.Don't care if marry or not
678	1	2	3.Want to marry if possible	High school or less	3.Want to marry if possible
678	2	2	3.Want to marry if possible	High school or less	3.Want to marry if possible
678	3	2	3.Want to marry if possible	High school or less	3.Want to marry if possible
678	4	2	5.Not thinking about marriage	High school or less	3.Want to marry if possible
678	5	2	2.Definitely want to marry	High school or less	3.Want to marry if possible
678	6	2	3.Want to marry if possible	High school or less	3.Want to marry if possible
678	7	2	2.Definitely want to marry	High school or less	3.Want to marry if possible
678	8	2	2.Definitely want to marry	High school or less	3.Want to marry if possible
678	9	2	3.Want to marry if possible	High school or less	3.Want to marry if possible
679	1	1	3.Want to marry if possible	University and more	3.Want to marry if possible
679	2	1	2.Definitely want to marry	University and more	3.Want to marry if possible
679	3	1	3.Want to marry if possible	University and more	3.Want to marry if possible
679	4	1	4.Don't care if marry or not	University and more	3.Want to marry if possible
679	5	1	4.Don't care if marry or not	University and more	3.Want to marry if possible
679	6	1	4.Don't care if marry or not	University and more	3.Want to marry if possible
679	7	1	4.Don't care if marry or not	University and more	3.Want to marry if possible
679	8	1	5.Not thinking about marriage	University and more	3.Want to marry if possible
679	9	1	5.Not thinking about marriage	University and more	3.Want to marry if possible
683	1	2	2.Definitely want to marry	High school or less	2.Definitely want to marry
683	2	2	3.Want to marry if possible	High school or less	2.Definitely want to marry
683	3	2	4.Don't care if marry or not	High school or less	2.Definitely want to marry
683	4	2	3.Want to marry if possible	High school or less	2.Definitely want to marry
683	5	2	3.Want to marry if possible	High school or less	2.Definitely want to marry
683	6	2	3.Want to marry if possible	High school or less	2.Definitely want to marry
683	7	2	3.Want to marry if possible	High school or less	2.Definitely want to marry
683	8	2	3.Want to marry if possible	High school or less	2.Definitely want to marry
683	9	2	3.Want to marry if possible	High school or less	2.Definitely want to marry
696	1	1	3.Want to marry if possible	University and more	3.Want to marry if possible
696	2	1	3.Want to marry if possible	University and more	3.Want to marry if possible
696	3	1	1.Married	University and more	3.Want to marry if possible
696	4	1	1.Married	University and more	3.Want to marry if possible
696	5	1	1.Married	University and more	3.Want to marry if possible
696	6	1	1.Married	University and more	3.Want to marry if possible
696	7	1	1.Married	University and more	3.Want to marry if possible
696	8	1	1.Married	University and more	3.Want to marry if possible
696	9	1	1.Married	University and more	3.Want to marry if possible
700	1	1	2.Definitely want to marry	University and more	2.Definitely want to marry
700	2	1	3.Want to marry if possible	University and more	2.Definitely want to marry
700	3	1	4.Don't care if marry or not	University and more	2.Definitely want to marry
700	4	1	3.Want to marry if possible	University and more	2.Definitely want to marry
700	5	1	2.Definitely want to marry	University and more	2.Definitely want to marry
700	6	1	3.Want to marry if possible	University and more	2.Definitely want to marry
700	7	1	3.Want to marry if possible	University and more	2.Definitely want to marry
700	8	1	4.Don't care if marry or not	University and more	2.Definitely want to marry
700	9	1	4.Don't care if marry or not	University and more	2.Definitely want to marry
701	1	1	3.Want to marry if possible	2 year college	3.Want to marry if possible
701	2	1	3.Want to marry if possible	2 year college	3.Want to marry if possible
701	3	1	3.Want to marry if possible	2 year college	3.Want to marry if possible
701	4	1	2.Definitely want to marry	2 year college	3.Want to marry if possible
701	5	1	2.Definitely want to marry	2 year college	3.Want to marry if possible
701	6	1	2.Definitely want to marry	2 year college	3.Want to marry if possible
701	7	1	2.Definitely want to marry	2 year college	3.Want to marry if possible
701	8	1	2.Definitely want to marry	2 year college	3.Want to marry if possible
701	9	1	2.Definitely want to marry	2 year college	3.Want to marry if possible
707	1	2	2.Definitely want to marry	High school or less	2.Definitely want to marry
707	2	2	3.Want to marry if possible	High school or less	2.Definitely want to marry
707	3	2	2.Definitely want to marry	High school or less	2.Definitely want to marry
707	4	2	2.Definitely want to marry	High school or less	2.Definitely want to marry
707	5	2	4.Don't care if marry or not	High school or less	2.Definitely want to marry
707	6	2	5.Not thinking about marriage	High school or less	2.Definitely want to marry
707	7	2	6.Don't want to marry	High school or less	2.Definitely want to marry
707	8	2	6.Don't want to marry	High school or less	2.Definitely want to marry
707	9	2	4.Don't care if marry or not	High school or less	2.Definitely want to marry
708	1	1	4.Don't care if marry or not	High school or less	4.Don't care if marry or not
708	2	1	3.Want to marry if possible	High school or less	4.Don't care if marry or not
708	3	1	3.Want to marry if possible	High school or less	4.Don't care if marry or not
708	4	1	3.Want to marry if possible	High school or less	4.Don't care if marry or not
708	5	1	4.Don't care if marry or not	High school or less	4.Don't care if marry or not
708	6	1	3.Want to marry if possible	High school or less	4.Don't care if marry or not
708	7	1	3.Want to marry if possible	High school or less	4.Don't care if marry or not
708	8	1	1.Married	High school or less	4.Don't care if marry or not
708	9	1	1.Married	High school or less	4.Don't care if marry or not
718	1	1	3.Want to marry if possible	University and more	3.Want to marry if possible
718	2	1	3.Want to marry if possible	University and more	3.Want to marry if possible
718	3	1	3.Want to marry if possible	University and more	3.Want to marry if possible
718	4	1	3.Want to marry if possible	University and more	3.Want to marry if possible
718	5	1	3.Want to marry if possible	University and more	3.Want to marry if possible
718	6	1	3.Want to marry if possible	University and more	3.Want to marry if possible
718	7	1	2.Definitely want to marry	University and more	3.Want to marry if possible
718	8	1	3.Want to marry if possible	University and more	3.Want to marry if possible
718	9	1	4.Don't care if marry or not	University and more	3.Want to marry if possible
720	1	2	4.Don't care if marry or not	University and more	4.Don't care if marry or not
720	2	2	3.Want to marry if possible	University and more	4.Don't care if marry or not
720	3	2	2.Definitely want to marry	University and more	4.Don't care if marry or not
720	4	2	2.Definitely want to marry	University and more	4.Don't care if marry or not
720	5	2	2.Definitely want to marry	University and more	4.Don't care if marry or not
720	6	2	1.Married	University and more	4.Don't care if marry or not
720	7	2	1.Married	University and more	4.Don't care if marry or not
720	8	2	1.Married	University and more	4.Don't care if marry or not
720	9	2	1.Married	University and more	4.Don't care if marry or not
721	1	2	4.Don't care if marry or not	High school or less	4.Don't care if marry or not
721	2	2	4.Don't care if marry or not	High school or less	4.Don't care if marry or not
721	3	2	5.Not thinking about marriage	High school or less	4.Don't care if marry or not
721	4	2	6.Don't want to marry	High school or less	4.Don't care if marry or not
721	5	2	4.Don't care if marry or not	High school or less	4.Don't care if marry or not
721	6	2	4.Don't care if marry or not	High school or less	4.Don't care if marry or not
721	7	2	4.Don't care if marry or not	High school or less	4.Don't care if marry or not
721	8	2	4.Don't care if marry or not	High school or less	4.Don't care if marry or not
721	9	2	5.Not thinking about marriage	High school or less	4.Don't care if marry or not
727	1	2	3.Want to marry if possible	High school or less	3.Want to marry if possible
727	2	2	3.Want to marry if possible	High school or less	3.Want to marry if possible
727	3	2	3.Want to marry if possible	High school or less	3.Want to marry if possible
727	4	2	3.Want to marry if possible	High school or less	3.Want to marry if possible
727	5	2	3.Want to marry if possible	High school or less	3.Want to marry if possible
727	6	2	3.Want to marry if possible	High school or less	3.Want to marry if possible
727	7	2	3.Want to marry if possible	High school or less	3.Want to marry if possible
727	8	2	3.Want to marry if possible	High school or less	3.Want to marry if possible
727	9	2	2.Definitely want to marry	High school or less	3.Want to marry if possible
730	1	1	2.Definitely want to marry	University and more	2.Definitely want to marry
730	2	1	2.Definitely want to marry	University and more	2.Definitely want to marry
730	3	1	2.Definitely want to marry	University and more	2.Definitely want to marry
730	4	1	2.Definitely want to marry	University and more	2.Definitely want to marry
730	5	1	5.Not thinking about marriage	University and more	2.Definitely want to marry
730	6	1	2.Definitely want to marry	University and more	2.Definitely want to marry
730	7	1	4.Don't care if marry or not	University and more	2.Definitely want to marry
730	8	1	2.Definitely want to marry	University and more	2.Definitely want to marry
730	9	1	4.Don't care if marry or not	University and more	2.Definitely want to marry
738	1	2	2.Definitely want to marry	2 year college	2.Definitely want to marry
738	2	2	2.Definitely want to marry	2 year college	2.Definitely want to marry
738	3	2	2.Definitely want to marry	2 year college	2.Definitely want to marry
738	4	2	3.Want to marry if possible	2 year college	2.Definitely want to marry
738	5	2	1.Married	2 year college	2.Definitely want to marry
738	6	2	1.Married	2 year college	2.Definitely want to marry
738	7	2	1.Married	2 year college	2.Definitely want to marry
738	8	2	1.Married	2 year college	2.Definitely want to marry
738	9	2	1.Married	2 year college	2.Definitely want to marry
742	1	1	4.Don't care if marry or not	University and more	4.Don't care if marry or not
742	2	1	3.Want to marry if possible	University and more	4.Don't care if marry or not
742	3	1	4.Don't care if marry or not	University and more	4.Don't care if marry or not
742	4	1	3.Want to marry if possible	University and more	4.Don't care if marry or not
742	5	1	3.Want to marry if possible	University and more	4.Don't care if marry or not
742	6	1	1.Married	University and more	4.Don't care if marry or not
742	7	1	1.Married	University and more	4.Don't care if marry or not
742	8	1	1.Married	University and more	4.Don't care if marry or not
742	9	1	1.Married	University and more	4.Don't care if marry or not
745	1	2	3.Want to marry if possible	University and more	3.Want to marry if possible
745	2	2	3.Want to marry if possible	University and more	3.Want to marry if possible
745	3	2	3.Want to marry if possible	University and more	3.Want to marry if possible
745	4	2	3.Want to marry if possible	University and more	3.Want to marry if possible
745	5	2	3.Want to marry if possible	University and more	3.Want to marry if possible
745	6	2	2.Definitely want to marry	University and more	3.Want to marry if possible
745	7	2	1.Married	University and more	3.Want to marry if possible
745	8	2	1.Married	University and more	3.Want to marry if possible
745	9	2	1.Married	University and more	3.Want to marry if possible
748	1	1	2.Definitely want to marry	University and more	2.Definitely want to marry
748	2	1	2.Definitely want to marry	University and more	2.Definitely want to marry
748	3	1	2.Definitely want to marry	University and more	2.Definitely want to marry
748	4	1	2.Definitely want to marry	University and more	2.Definitely want to marry
748	5	1	2.Definitely want to marry	University and more	2.Definitely want to marry
748	6	1	2.Definitely want to marry	University and more	2.Definitely want to marry
748	7	1	2.Definitely want to marry	University and more	2.Definitely want to marry
748	8	1	2.Definitely want to marry	University and more	2.Definitely want to marry
748	9	1	2.Definitely want to marry	University and more	2.Definitely want to marry
749	1	1	3.Want to marry if possible	2 year college	3.Want to marry if possible
749	2	1	2.Definitely want to marry	2 year college	3.Want to marry if possible
749	3	1	2.Definitely want to marry	2 year college	3.Want to marry if possible
749	4	1	2.Definitely want to marry	2 year college	3.Want to marry if possible
749	5	1	2.Definitely want to marry	2 year college	3.Want to marry if possible
749	6	1	2.Definitely want to marry	2 year college	3.Want to marry if possible
749	7	1	2.Definitely want to marry	2 year college	3.Want to marry if possible
749	8	1	2.Definitely want to marry	2 year college	3.Want to marry if possible
749	9	1	2.Definitely want to marry	2 year college	3.Want to marry if possible
757	1	1	3.Want to marry if possible	University and more	3.Want to marry if possible
757	2	1	3.Want to marry if possible	University and more	3.Want to marry if possible
757	3	1	3.Want to marry if possible	University and more	3.Want to marry if possible
757	4	1	3.Want to marry if possible	University and more	3.Want to marry if possible
757	5	1	3.Want to marry if possible	University and more	3.Want to marry if possible
757	6	1	1.Married	University and more	3.Want to marry if possible
757	7	1	1.Married	University and more	3.Want to marry if possible
757	8	1	1.Married	University and more	3.Want to marry if possible
757	9	1	1.Married	University and more	3.Want to marry if possible
761	1	2	4.Don't care if marry or not	2 year college	4.Don't care if marry or not
761	2	2	4.Don't care if marry or not	2 year college	4.Don't care if marry or not
761	3	2	4.Don't care if marry or not	2 year college	4.Don't care if marry or not
761	4	2	5.Not thinking about marriage	2 year college	4.Don't care if marry or not
761	5	2	4.Don't care if marry or not	2 year college	4.Don't care if marry or not
761	6	2	3.Want to marry if possible	2 year college	4.Don't care if marry or not
761	7	2	4.Don't care if marry or not	2 year college	4.Don't care if marry or not
761	8	2	4.Don't care if marry or not	2 year college	4.Don't care if marry or not
761	9	2	4.Don't care if marry or not	2 year college	4.Don't care if marry or not
762	1	1	2.Definitely want to marry	University and more	2.Definitely want to marry
762	2	1	1.Married	University and more	2.Definitely want to marry
762	3	1	1.Married	University and more	2.Definitely want to marry
762	4	1	1.Married	University and more	2.Definitely want to marry
762	5	1	1.Married	University and more	2.Definitely want to marry
762	6	1	1.Married	University and more	2.Definitely want to marry
762	7	1	1.Married	University and more	2.Definitely want to marry
762	8	1	1.Married	University and more	2.Definitely want to marry
762	9	1	1.Married	University and more	2.Definitely want to marry
763	1	1	4.Don't care if marry or not	High school or less	4.Don't care if marry or not
763	2	1	4.Don't care if marry or not	High school or less	4.Don't care if marry or not
763	3	1	4.Don't care if marry or not	High school or less	4.Don't care if marry or not
763	4	1	4.Don't care if marry or not	High school or less	4.Don't care if marry or not
763	5	1	4.Don't care if marry or not	High school or less	4.Don't care if marry or not
763	6	1	4.Don't care if marry or not	High school or less	4.Don't care if marry or not
763	7	1	4.Don't care if marry or not	High school or less	4.Don't care if marry or not
763	8	1	4.Don't care if marry or not	High school or less	4.Don't care if marry or not
763	9	1	4.Don't care if marry or not	High school or less	4.Don't care if marry or not
771	1	1	4.Don't care if marry or not	University and more	4.Don't care if marry or not
771	2	1	4.Don't care if marry or not	University and more	4.Don't care if marry or not
771	3	1	4.Don't care if marry or not	University and more	4.Don't care if marry or not
771	4	1	4.Don't care if marry or not	University and more	4.Don't care if marry or not
771	5	1	4.Don't care if marry or not	University and more	4.Don't care if marry or not
771	6	1	4.Don't care if marry or not	University and more	4.Don't care if marry or not
771	7	1	3.Want to marry if possible	University and more	4.Don't care if marry or not
771	8	1	3.Want to marry if possible	University and more	4.Don't care if marry or not
771	9	1	4.Don't care if marry or not	University and more	4.Don't care if marry or not
773	1	2	4.Don't care if marry or not	2 year college	4.Don't care if marry or not
773	2	2	4.Don't care if marry or not	2 year college	4.Don't care if marry or not
773	3	2	1.Married	2 year college	4.Don't care if marry or not
773	4	2	1.Married	2 year college	4.Don't care if marry or not
773	5	2	1.Married	2 year college	4.Don't care if marry or not
773	6	2	1.Married	2 year college	4.Don't care if marry or not
773	7	2	1.Married	2 year college	4.Don't care if marry or not
773	8	2	1.Married	2 year college	4.Don't care if marry or not
773	9	2	1.Married	2 year college	4.Don't care if marry or not
785	1	1	2.Definitely want to marry	University and more	2.Definitely want to marry
785	2	1	2.Definitely want to marry	University and more	2.Definitely want to marry
785	3	1	2.Definitely want to marry	University and more	2.Definitely want to marry
785	4	1	3.Want to marry if possible	University and more	2.Definitely want to marry
785	5	1	2.Definitely want to marry	University and more	2.Definitely want to marry
785	6	1	2.Definitely want to marry	University and more	2.Definitely want to marry
785	7	1	2.Definitely want to marry	University and more	2.Definitely want to marry
785	8	1	3.Want to marry if possible	University and more	2.Definitely want to marry
785	9	1	2.Definitely want to marry	University and more	2.Definitely want to marry
790	1	1	5.Not thinking about marriage	University and more	5.Not thinking about marriage
790	2	1	3.Want to marry if possible	University and more	5.Not thinking about marriage
790	3	1	2.Definitely want to marry	University and more	5.Not thinking about marriage
790	4	1	3.Want to marry if possible	University and more	5.Not thinking about marriage
790	5	1	3.Want to marry if possible	University and more	5.Not thinking about marriage
790	6	1	3.Want to marry if possible	University and more	5.Not thinking about marriage
790	7	1	3.Want to marry if possible	University and more	5.Not thinking about marriage
790	8	1	5.Not thinking about marriage	University and more	5.Not thinking about marriage
790	9	1	5.Not thinking about marriage	University and more	5.Not thinking about marriage
791	1	2	4.Don't care if marry or not	High school or less	4.Don't care if marry or not
791	2	2	4.Don't care if marry or not	High school or less	4.Don't care if marry or not
791	3	2	4.Don't care if marry or not	High school or less	4.Don't care if marry or not
791	4	2	4.Don't care if marry or not	High school or less	4.Don't care if marry or not
791	5	2	1.Married	High school or less	4.Don't care if marry or not
791	6	2	1.Married	High school or less	4.Don't care if marry or not
791	7	2	1.Married	High school or less	4.Don't care if marry or not
791	8	2	1.Married	High school or less	4.Don't care if marry or not
791	9	2	1.Married	High school or less	4.Don't care if marry or not
793	1	1	2.Definitely want to marry	2 year college	2.Definitely want to marry
793	2	1	2.Definitely want to marry	2 year college	2.Definitely want to marry
793	3	1	3.Want to marry if possible	2 year college	2.Definitely want to marry
793	4	1	2.Definitely want to marry	2 year college	2.Definitely want to marry
793	5	1	5.Not thinking about marriage	2 year college	2.Definitely want to marry
793	6	1	3.Want to marry if possible	2 year college	2.Definitely want to marry
793	7	1	3.Want to marry if possible	2 year college	2.Definitely want to marry
793	8	1	3.Want to marry if possible	2 year college	2.Definitely want to marry
793	9	1	2.Definitely want to marry	2 year college	2.Definitely want to marry
797	1	2	2.Definitely want to marry	2 year college	2.Definitely want to marry
797	2	2	2.Definitely want to marry	2 year college	2.Definitely want to marry
797	3	2	1.Married	2 year college	2.Definitely want to marry
797	4	2	1.Married	2 year college	2.Definitely want to marry
797	5	2	1.Married	2 year college	2.Definitely want to marry
797	6	2	1.Married	2 year college	2.Definitely want to marry
797	7	2	1.Married	2 year college	2.Definitely want to marry
797	8	2	1.Married	2 year college	2.Definitely want to marry
797	9	2	1.Married	2 year college	2.Definitely want to marry
806	1	1	2.Definitely want to marry	High school or less	2.Definitely want to marry
806	2	1	2.Definitely want to marry	High school or less	2.Definitely want to marry
806	3	1	2.Definitely want to marry	High school or less	2.Definitely want to marry
806	4	1	2.Definitely want to marry	High school or less	2.Definitely want to marry
806	5	1	2.Definitely want to marry	High school or less	2.Definitely want to marry
806	6	1	2.Definitely want to marry	High school or less	2.Definitely want to marry
806	7	1	3.Want to marry if possible	High school or less	2.Definitely want to marry
806	8	1	3.Want to marry if possible	High school or less	2.Definitely want to marry
806	9	1	3.Want to marry if possible	High school or less	2.Definitely want to marry
820	1	1	2.Definitely want to marry	University and more	2.Definitely want to marry
820	2	1	2.Definitely want to marry	University and more	2.Definitely want to marry
820	3	1	2.Definitely want to marry	University and more	2.Definitely want to marry
820	4	1	2.Definitely want to marry	University and more	2.Definitely want to marry
820	5	1	2.Definitely want to marry	University and more	2.Definitely want to marry
820	6	1	2.Definitely want to marry	University and more	2.Definitely want to marry
820	7	1	2.Definitely want to marry	University and more	2.Definitely want to marry
820	8	1	1.Married	University and more	2.Definitely want to marry
820	9	1	1.Married	University and more	2.Definitely want to marry
823	1	1	3.Want to marry if possible	High school or less	3.Want to marry if possible
823	2	1	3.Want to marry if possible	High school or less	3.Want to marry if possible
823	3	1	3.Want to marry if possible	High school or less	3.Want to marry if possible
823	4	1	3.Want to marry if possible	High school or less	3.Want to marry if possible
823	5	1	3.Want to marry if possible	High school or less	3.Want to marry if possible
823	6	1	2.Definitely want to marry	High school or less	3.Want to marry if possible
823	7	1	3.Want to marry if possible	High school or less	3.Want to marry if possible
823	8	1	3.Want to marry if possible	High school or less	3.Want to marry if possible
823	9	1	3.Want to marry if possible	High school or less	3.Want to marry if possible
831	1	1	3.Want to marry if possible	University and more	3.Want to marry if possible
831	2	1	3.Want to marry if possible	University and more	3.Want to marry if possible
831	3	1	4.Don't care if marry or not	University and more	3.Want to marry if possible
831	4	1	4.Don't care if marry or not	University and more	3.Want to marry if possible
831	5	1	4.Don't care if marry or not	University and more	3.Want to marry if possible
831	6	1	4.Don't care if marry or not	University and more	3.Want to marry if possible
831	7	1	4.Don't care if marry or not	University and more	3.Want to marry if possible
831	8	1	4.Don't care if marry or not	University and more	3.Want to marry if possible
831	9	1	5.Not thinking about marriage	University and more	3.Want to marry if possible
836	1	1	5.Not thinking about marriage	2 year college	5.Not thinking about marriage
836	2	1	5.Not thinking about marriage	2 year college	5.Not thinking about marriage
836	3	1	5.Not thinking about marriage	2 year college	5.Not thinking about marriage
836	4	1	4.Don't care if marry or not	2 year college	5.Not thinking about marriage
836	5	1	5.Not thinking about marriage	2 year college	5.Not thinking about marriage
836	6	1	4.Don't care if marry or not	2 year college	5.Not thinking about marriage
836	7	1	4.Don't care if marry or not	2 year college	5.Not thinking about marriage
836	8	1	4.Don't care if marry or not	2 year college	5.Not thinking about marriage
836	9	1	4.Don't care if marry or not	2 year college	5.Not thinking about marriage
844	1	1	2.Definitely want to marry	University and more	2.Definitely want to marry
844	2	1	3.Want to marry if possible	University and more	2.Definitely want to marry
844	3	1	3.Want to marry if possible	University and more	2.Definitely want to marry
844	4	1	3.Want to marry if possible	University and more	2.Definitely want to marry
844	5	1	4.Don't care if marry or not	University and more	2.Definitely want to marry
844	6	1	3.Want to marry if possible	University and more	2.Definitely want to marry
844	7	1	4.Don't care if marry or not	University and more	2.Definitely want to marry
844	8	1	3.Want to marry if possible	University and more	2.Definitely want to marry
844	9	1	1.Married	University and more	2.Definitely want to marry
854	1	2	2.Definitely want to marry	University and more	2.Definitely want to marry
854	2	2	2.Definitely want to marry	University and more	2.Definitely want to marry
854	3	2	2.Definitely want to marry	University and more	2.Definitely want to marry
854	4	2	2.Definitely want to marry	University and more	2.Definitely want to marry
854	5	2	2.Definitely want to marry	University and more	2.Definitely want to marry
854	6	2	2.Definitely want to marry	University and more	2.Definitely want to marry
854	7	2	2.Definitely want to marry	University and more	2.Definitely want to marry
854	8	2	2.Definitely want to marry	University and more	2.Definitely want to marry
854	9	2	2.Definitely want to marry	University and more	2.Definitely want to marry
859	1	1	2.Definitely want to marry	University and more	2.Definitely want to marry
859	2	1	3.Want to marry if possible	University and more	2.Definitely want to marry
859	3	1	2.Definitely want to marry	University and more	2.Definitely want to marry
859	4	1	3.Want to marry if possible	University and more	2.Definitely want to marry
859	5	1	3.Want to marry if possible	University and more	2.Definitely want to marry
859	6	1	3.Want to marry if possible	University and more	2.Definitely want to marry
859	7	1	3.Want to marry if possible	University and more	2.Definitely want to marry
859	8	1	4.Don't care if marry or not	University and more	2.Definitely want to marry
859	9	1	3.Want to marry if possible	University and more	2.Definitely want to marry
862	1	2	2.Definitely want to marry	2 year college	2.Definitely want to marry
862	2	2	3.Want to marry if possible	2 year college	2.Definitely want to marry
862	3	2	1.Married	2 year college	2.Definitely want to marry
862	4	2	1.Married	2 year college	2.Definitely want to marry
862	5	2	1.Married	2 year college	2.Definitely want to marry
862	6	2	1.Married	2 year college	2.Definitely want to marry
862	7	2	1.Married	2 year college	2.Definitely want to marry
862	8	2	1.Married	2 year college	2.Definitely want to marry
862	9	2	1.Married	2 year college	2.Definitely want to marry
866	1	1	3.Want to marry if possible	High school or less	3.Want to marry if possible
866	2	1	2.Definitely want to marry	High school or less	3.Want to marry if possible
866	3	1	3.Want to marry if possible	High school or less	3.Want to marry if possible
866	4	1	1.Married	High school or less	3.Want to marry if possible
866	5	1	1.Married	High school or less	3.Want to marry if possible
866	6	1	1.Married	High school or less	3.Want to marry if possible
866	7	1	1.Married	High school or less	3.Want to marry if possible
866	8	1	1.Married	High school or less	3.Want to marry if possible
866	9	1	1.Married	High school or less	3.Want to marry if possible
867	1	1	2.Definitely want to marry	University and more	2.Definitely want to marry
867	2	1	1.Married	University and more	2.Definitely want to marry
867	3	1	1.Married	University and more	2.Definitely want to marry
867	4	1	1.Married	University and more	2.Definitely want to marry
867	5	1	1.Married	University and more	2.Definitely want to marry
867	6	1	1.Married	University and more	2.Definitely want to marry
867	7	1	1.Married	University and more	2.Definitely want to marry
867	8	1	1.Married	University and more	2.Definitely want to marry
867	9	1	1.Married	University and more	2.Definitely want to marry
875	1	1	3.Want to marry if possible	High school or less	3.Want to marry if possible
875	2	1	3.Want to marry if possible	High school or less	3.Want to marry if possible
875	3	1	5.Not thinking about marriage	High school or less	3.Want to marry if possible
875	4	1	5.Not thinking about marriage	High school or less	3.Want to marry if possible
875	5	1	5.Not thinking about marriage	High school or less	3.Want to marry if possible
875	6	1	2.Definitely want to marry	High school or less	3.Want to marry if possible
875	7	1	2.Definitely want to marry	High school or less	3.Want to marry if possible
875	8	1	2.Definitely want to marry	High school or less	3.Want to marry if possible
875	9	1	2.Definitely want to marry	High school or less	3.Want to marry if possible
878	1	1	2.Definitely want to marry	University and more	2.Definitely want to marry
878	2	1	3.Want to marry if possible	University and more	2.Definitely want to marry
878	3	1	3.Want to marry if possible	University and more	2.Definitely want to marry
878	4	1	3.Want to marry if possible	University and more	2.Definitely want to marry
878	5	1	3.Want to marry if possible	University and more	2.Definitely want to marry
878	6	1	3.Want to marry if possible	University and more	2.Definitely want to marry
878	7	1	2.Definitely want to marry	University and more	2.Definitely want to marry
878	8	1	2.Definitely want to marry	University and more	2.Definitely want to marry
878	9	1	3.Want to marry if possible	University and more	2.Definitely want to marry
882	1	2	4.Don't care if marry or not	2 year college	4.Don't care if marry or not
882	2	2	4.Don't care if marry or not	2 year college	4.Don't care if marry or not
882	3	2	3.Want to marry if possible	2 year college	4.Don't care if marry or not
882	4	2	3.Want to marry if possible	2 year college	4.Don't care if marry or not
882	5	2	3.Want to marry if possible	2 year college	4.Don't care if marry or not
882	6	2	3.Want to marry if possible	2 year college	4.Don't care if marry or not
882	7	2	4.Don't care if marry or not	2 year college	4.Don't care if marry or not
882	8	2	1.Married	2 year college	4.Don't care if marry or not
882	9	2	1.Married	2 year college	4.Don't care if marry or not
884	1	1	2.Definitely want to marry	2 year college	2.Definitely want to marry
884	2	1	2.Definitely want to marry	2 year college	2.Definitely want to marry
884	3	1	2.Definitely want to marry	2 year college	2.Definitely want to marry
884	4	1	2.Definitely want to marry	2 year college	2.Definitely want to marry
884	5	1	2.Definitely want to marry	2 year college	2.Definitely want to marry
884	6	1	2.Definitely want to marry	2 year college	2.Definitely want to marry
884	7	1	2.Definitely want to marry	2 year college	2.Definitely want to marry
884	8	1	2.Definitely want to marry	2 year college	2.Definitely want to marry
884	9	1	2.Definitely want to marry	2 year college	2.Definitely want to marry
890	1	2	2.Definitely want to marry	2 year college	2.Definitely want to marry
890	2	2	3.Want to marry if possible	2 year college	2.Definitely want to marry
890	3	2	2.Definitely want to marry	2 year college	2.Definitely want to marry
890	4	2	2.Definitely want to marry	2 year college	2.Definitely want to marry
890	5	2	2.Definitely want to marry	2 year college	2.Definitely want to marry
890	6	2	2.Definitely want to marry	2 year college	2.Definitely want to marry
890	7	2	2.Definitely want to marry	2 year college	2.Definitely want to marry
890	8	2	3.Want to marry if possible	2 year college	2.Definitely want to marry
890	9	2	2.Definitely want to marry	2 year college	2.Definitely want to marry
898	1	1	2.Definitely want to marry	2 year college	2.Definitely want to marry
898	2	1	2.Definitely want to marry	2 year college	2.Definitely want to marry
898	3	1	2.Definitely want to marry	2 year college	2.Definitely want to marry
898	4	1	2.Definitely want to marry	2 year college	2.Definitely want to marry
898	5	1	2.Definitely want to marry	2 year college	2.Definitely want to marry
898	6	1	2.Definitely want to marry	2 year college	2.Definitely want to marry
898	7	1	2.Definitely want to marry	2 year college	2.Definitely want to marry
898	8	1	2.Definitely want to marry	2 year college	2.Definitely want to marry
898	9	1	2.Definitely want to marry	2 year college	2.Definitely want to marry
902	1	1	4.Don't care if marry or not	University and more	4.Don't care if marry or not
902	2	1	4.Don't care if marry or not	University and more	4.Don't care if marry or not
902	3	1	4.Don't care if marry or not	University and more	4.Don't care if marry or not
902	4	1	3.Want to marry if possible	University and more	4.Don't care if marry or not
902	5	1	3.Want to marry if possible	University and more	4.Don't care if marry or not
902	6	1	4.Don't care if marry or not	University and more	4.Don't care if marry or not
902	7	1	3.Want to marry if possible	University and more	4.Don't care if marry or not
902	8	1	5.Not thinking about marriage	University and more	4.Don't care if marry or not
902	9	1	3.Want to marry if possible	University and more	4.Don't care if marry or not
919	1	2	3.Want to marry if possible	High school or less	3.Want to marry if possible
919	2	2	4.Don't care if marry or not	High school or less	3.Want to marry if possible
919	3	2	4.Don't care if marry or not	High school or less	3.Want to marry if possible
919	4	2	4.Don't care if marry or not	High school or less	3.Want to marry if possible
919	5	2	5.Not thinking about marriage	High school or less	3.Want to marry if possible
919	6	2	5.Not thinking about marriage	High school or less	3.Want to marry if possible
919	7	2	5.Not thinking about marriage	High school or less	3.Want to marry if possible
919	8	2	4.Don't care if marry or not	High school or less	3.Want to marry if possible
919	9	2	4.Don't care if marry or not	High school or less	3.Want to marry if possible
920	1	2	2.Definitely want to marry	2 year college	2.Definitely want to marry
920	2	2	2.Definitely want to marry	2 year college	2.Definitely want to marry
920	3	2	2.Definitely want to marry	2 year college	2.Definitely want to marry
920	4	2	2.Definitely want to marry	2 year college	2.Definitely want to marry
920	5	2	2.Definitely want to marry	2 year college	2.Definitely want to marry
920	6	2	2.Definitely want to marry	2 year college	2.Definitely want to marry
920	7	2	2.Definitely want to marry	2 year college	2.Definitely want to marry
920	8	2	2.Definitely want to marry	2 year college	2.Definitely want to marry
920	9	2	3.Want to marry if possible	2 year college	2.Definitely want to marry
921	1	2	4.Don't care if marry or not	2 year college	4.Don't care if marry or not
921	2	2	4.Don't care if marry or not	2 year college	4.Don't care if marry or not
921	3	2	4.Don't care if marry or not	2 year college	4.Don't care if marry or not
921	4	2	4.Don't care if marry or not	2 year college	4.Don't care if marry or not
921	5	2	4.Don't care if marry or not	2 year college	4.Don't care if marry or not
921	6	2	4.Don't care if marry or not	2 year college	4.Don't care if marry or not
921	7	2	5.Not thinking about marriage	2 year college	4.Don't care if marry or not
921	8	2	4.Don't care if marry or not	2 year college	4.Don't care if marry or not
921	9	2	4.Don't care if marry or not	2 year college	4.Don't care if marry or not
922	1	2	2.Definitely want to marry	2 year college	2.Definitely want to marry
922	2	2	3.Want to marry if possible	2 year college	2.Definitely want to marry
922	3	2	2.Definitely want to marry	2 year college	2.Definitely want to marry
922	4	2	2.Definitely want to marry	2 year college	2.Definitely want to marry
922	5	2	3.Want to marry if possible	2 year college	2.Definitely want to marry
922	6	2	2.Definitely want to marry	2 year college	2.Definitely want to marry
922	7	2	3.Want to marry if possible	2 year college	2.Definitely want to marry
922	8	2	3.Want to marry if possible	2 year college	2.Definitely want to marry
922	9	2	3.Want to marry if possible	2 year college	2.Definitely want to marry
923	1	1	2.Definitely want to marry	University and more	2.Definitely want to marry
923	2	1	2.Definitely want to marry	University and more	2.Definitely want to marry
923	3	1	2.Definitely want to marry	University and more	2.Definitely want to marry
923	4	1	2.Definitely want to marry	University and more	2.Definitely want to marry
923	5	1	2.Definitely want to marry	University and more	2.Definitely want to marry
923	6	1	2.Definitely want to marry	University and more	2.Definitely want to marry
923	7	1	2.Definitely want to marry	University and more	2.Definitely want to marry
923	8	1	2.Definitely want to marry	University and more	2.Definitely want to marry
923	9	1	2.Definitely want to marry	University and more	2.Definitely want to marry
928	1	2	4.Don't care if marry or not	2 year college	4.Don't care if marry or not
928	2	2	3.Want to marry if possible	2 year college	4.Don't care if marry or not
928	3	2	3.Want to marry if possible	2 year college	4.Don't care if marry or not
928	4	2	2.Definitely want to marry	2 year college	4.Don't care if marry or not
928	5	2	3.Want to marry if possible	2 year college	4.Don't care if marry or not
928	6	2	3.Want to marry if possible	2 year college	4.Don't care if marry or not
928	7	2	4.Don't care if marry or not	2 year college	4.Don't care if marry or not
928	8	2	2.Definitely want to marry	2 year college	4.Don't care if marry or not
928	9	2	2.Definitely want to marry	2 year college	4.Don't care if marry or not
930	1	1	2.Definitely want to marry	University and more	2.Definitely want to marry
930	2	1	2.Definitely want to marry	University and more	2.Definitely want to marry
930	3	1	1.Married	University and more	2.Definitely want to marry
930	4	1	1.Married	University and more	2.Definitely want to marry
930	5	1	1.Married	University and more	2.Definitely want to marry
930	6	1	1.Married	University and more	2.Definitely want to marry
930	7	1	1.Married	University and more	2.Definitely want to marry
930	8	1	1.Married	University and more	2.Definitely want to marry
930	9	1	1.Married	University and more	2.Definitely want to marry
931	1	2	4.Don't care if marry or not	University and more	4.Don't care if marry or not
931	2	2	4.Don't care if marry or not	University and more	4.Don't care if marry or not
931	3	2	4.Don't care if marry or not	University and more	4.Don't care if marry or not
931	4	2	4.Don't care if marry or not	University and more	4.Don't care if marry or not
931	5	2	4.Don't care if marry or not	University and more	4.Don't care if marry or not
931	6	2	4.Don't care if marry or not	University and more	4.Don't care if marry or not
931	7	2	4.Don't care if marry or not	University and more	4.Don't care if marry or not
931	8	2	4.Don't care if marry or not	University and more	4.Don't care if marry or not
931	9	2	4.Don't care if marry or not	University and more	4.Don't care if marry or not
932	1	1	2.Definitely want to marry	High school or less	2.Definitely want to marry
932	2	1	2.Definitely want to marry	High school or less	2.Definitely want to marry
932	3	1	2.Definitely want to marry	High school or less	2.Definitely want to marry
932	4	1	2.Definitely want to marry	High school or less	2.Definitely want to marry
932	5	1	2.Definitely want to marry	High school or less	2.Definitely want to marry
932	6	1	2.Definitely want to marry	High school or less	2.Definitely want to marry
932	7	1	2.Definitely want to marry	High school or less	2.Definitely want to marry
932	8	1	2.Definitely want to marry	High school or less	2.Definitely want to marry
932	9	1	2.Definitely want to marry	High school or less	2.Definitely want to marry
934	1	2	3.Want to marry if possible	University and more	3.Want to marry if possible
934	2	2	5.Not thinking about marriage	University and more	3.Want to marry if possible
934	3	2	4.Don't care if marry or not	University and more	3.Want to marry if possible
934	4	2	3.Want to marry if possible	University and more	3.Want to marry if possible
934	5	2	3.Want to marry if possible	University and more	3.Want to marry if possible
934	6	2	3.Want to marry if possible	University and more	3.Want to marry if possible
934	7	2	3.Want to marry if possible	University and more	3.Want to marry if possible
934	8	2	3.Want to marry if possible	University and more	3.Want to marry if possible
934	9	2	4.Don't care if marry or not	University and more	3.Want to marry if possible
937	1	1	3.Want to marry if possible	University and more	3.Want to marry if possible
937	2	1	3.Want to marry if possible	University and more	3.Want to marry if possible
937	3	1	1.Married	University and more	3.Want to marry if possible
937	4	1	1.Married	University and more	3.Want to marry if possible
937	5	1	1.Married	University and more	3.Want to marry if possible
937	6	1	1.Married	University and more	3.Want to marry if possible
937	7	1	1.Married	University and more	3.Want to marry if possible
937	8	1	1.Married	University and more	3.Want to marry if possible
937	9	1	1.Married	University and more	3.Want to marry if possible
940	1	2	2.Definitely want to marry	University and more	2.Definitely want to marry
940	2	2	1.Married	University and more	2.Definitely want to marry
940	3	2	1.Married	University and more	2.Definitely want to marry
940	4	2	1.Married	University and more	2.Definitely want to marry
940	5	2	1.Married	University and more	2.Definitely want to marry
940	6	2	1.Married	University and more	2.Definitely want to marry
940	7	2	1.Married	University and more	2.Definitely want to marry
940	8	2	1.Married	University and more	2.Definitely want to marry
940	9	2	1.Married	University and more	2.Definitely want to marry
943	1	1	2.Definitely want to marry	2 year college	2.Definitely want to marry
943	2	1	3.Want to marry if possible	2 year college	2.Definitely want to marry
943	3	1	2.Definitely want to marry	2 year college	2.Definitely want to marry
943	4	1	2.Definitely want to marry	2 year college	2.Definitely want to marry
943	5	1	2.Definitely want to marry	2 year college	2.Definitely want to marry
943	6	1	2.Definitely want to marry	2 year college	2.Definitely want to marry
943	7	1	2.Definitely want to marry	2 year college	2.Definitely want to marry
943	8	1	2.Definitely want to marry	2 year college	2.Definitely want to marry
943	9	1	2.Definitely want to marry	2 year college	2.Definitely want to marry
944	1	1	4.Don't care if marry or not	2 year college	4.Don't care if marry or not
944	2	1	4.Don't care if marry or not	2 year college	4.Don't care if marry or not
944	3	1	3.Want to marry if possible	2 year college	4.Don't care if marry or not
944	4	1	3.Want to marry if possible	2 year college	4.Don't care if marry or not
944	5	1	3.Want to marry if possible	2 year college	4.Don't care if marry or not
944	6	1	3.Want to marry if possible	2 year college	4.Don't care if marry or not
944	7	1	4.Don't care if marry or not	2 year college	4.Don't care if marry or not
944	8	1	3.Want to marry if possible	2 year college	4.Don't care if marry or not
944	9	1	3.Want to marry if possible	2 year college	4.Don't care if marry or not
946	1	1	6.Don't want to marry	2 year college	6.Don't want to marry
946	2	1	6.Don't want to marry	2 year college	6.Don't want to marry
946	3	1	6.Don't want to marry	2 year college	6.Don't want to marry
946	4	1	4.Don't care if marry or not	2 year college	6.Don't want to marry
946	5	1	5.Not thinking about marriage	2 year college	6.Don't want to marry
946	6	1	5.Not thinking about marriage	2 year college	6.Don't want to marry
946	7	1	3.Want to marry if possible	2 year college	6.Don't want to marry
946	8	1	5.Not thinking about marriage	2 year college	6.Don't want to marry
946	9	1	5.Not thinking about marriage	2 year college	6.Don't want to marry
947	1	1	2.Definitely want to marry	High school or less	2.Definitely want to marry
947	2	1	2.Definitely want to marry	High school or less	2.Definitely want to marry
947	3	1	2.Definitely want to marry	High school or less	2.Definitely want to marry
947	4	1	3.Want to marry if possible	High school or less	2.Definitely want to marry
947	5	1	2.Definitely want to marry	High school or less	2.Definitely want to marry
947	6	1	4.Don't care if marry or not	High school or less	2.Definitely want to marry
947	7	1	3.Want to marry if possible	High school or less	2.Definitely want to marry
947	8	1	4.Don't care if marry or not	High school or less	2.Definitely want to marry
947	9	1	4.Don't care if marry or not	High school or less	2.Definitely want to marry
950	1	1	3.Want to marry if possible	2 year college	3.Want to marry if possible
950	2	1	1.Married	2 year college	3.Want to marry if possible
950	3	1	1.Married	2 year college	3.Want to marry if possible
950	4	1	1.Married	2 year college	3.Want to marry if possible
950	5	1	1.Married	2 year college	3.Want to marry if possible
950	6	1	1.Married	2 year college	3.Want to marry if possible
950	7	1	1.Married	2 year college	3.Want to marry if possible
950	8	1	1.Married	2 year college	3.Want to marry if possible
950	9	1	1.Married	2 year college	3.Want to marry if possible
958	1	1	2.Definitely want to marry	University and more	2.Definitely want to marry
958	2	1	2.Definitely want to marry	University and more	2.Definitely want to marry
958	3	1	2.Definitely want to marry	University and more	2.Definitely want to marry
958	4	1	2.Definitely want to marry	University and more	2.Definitely want to marry
958	5	1	1.Married	University and more	2.Definitely want to marry
958	6	1	1.Married	University and more	2.Definitely want to marry
958	7	1	1.Married	University and more	2.Definitely want to marry
958	8	1	1.Married	University and more	2.Definitely want to marry
958	9	1	1.Married	University and more	2.Definitely want to marry
959	1	2	3.Want to marry if possible	University and more	3.Want to marry if possible
959	2	2	3.Want to marry if possible	University and more	3.Want to marry if possible
959	3	2	3.Want to marry if possible	University and more	3.Want to marry if possible
959	4	2	2.Definitely want to marry	University and more	3.Want to marry if possible
959	5	2	3.Want to marry if possible	University and more	3.Want to marry if possible
959	6	2	3.Want to marry if possible	University and more	3.Want to marry if possible
959	7	2	3.Want to marry if possible	University and more	3.Want to marry if possible
959	8	2	3.Want to marry if possible	University and more	3.Want to marry if possible
959	9	2	1.Married	University and more	3.Want to marry if possible
961	1	1	2.Definitely want to marry	University and more	2.Definitely want to marry
961	2	1	3.Want to marry if possible	University and more	2.Definitely want to marry
961	3	1	3.Want to marry if possible	University and more	2.Definitely want to marry
961	4	1	3.Want to marry if possible	University and more	2.Definitely want to marry
961	5	1	3.Want to marry if possible	University and more	2.Definitely want to marry
961	6	1	3.Want to marry if possible	University and more	2.Definitely want to marry
961	7	1	2.Definitely want to marry	University and more	2.Definitely want to marry
961	8	1	2.Definitely want to marry	University and more	2.Definitely want to marry
961	9	1	1.Married	University and more	2.Definitely want to marry
962	1	2	2.Definitely want to marry	2 year college	2.Definitely want to marry
962	2	2	4.Don't care if marry or not	2 year college	2.Definitely want to marry
962	3	2	3.Want to marry if possible	2 year college	2.Definitely want to marry
962	4	2	4.Don't care if marry or not	2 year college	2.Definitely want to marry
962	5	2	1.Married	2 year college	2.Definitely want to marry
962	6	2	1.Married	2 year college	2.Definitely want to marry
962	7	2	1.Married	2 year college	2.Definitely want to marry
962	8	2	1.Married	2 year college	2.Definitely want to marry
962	9	2	1.Married	2 year college	2.Definitely want to marry
965	1	2	5.Not thinking about marriage	2 year college	5.Not thinking about marriage
965	2	2	5.Not thinking about marriage	2 year college	5.Not thinking about marriage
965	3	2	4.Don't care if marry or not	2 year college	5.Not thinking about marriage
965	4	2	3.Want to marry if possible	2 year college	5.Not thinking about marriage
965	5	2	5.Not thinking about marriage	2 year college	5.Not thinking about marriage
965	6	2	3.Want to marry if possible	2 year college	5.Not thinking about marriage
965	7	2	3.Want to marry if possible	2 year college	5.Not thinking about marriage
965	8	2	3.Want to marry if possible	2 year college	5.Not thinking about marriage
965	9	2	3.Want to marry if possible	2 year college	5.Not thinking about marriage
971	1	1	6.Don't want to marry	University and more	6.Don't want to marry
971	2	1	5.Not thinking about marriage	University and more	6.Don't want to marry
971	3	1	5.Not thinking about marriage	University and more	6.Don't want to marry
971	4	1	6.Don't want to marry	University and more	6.Don't want to marry
971	5	1	5.Not thinking about marriage	University and more	6.Don't want to marry
971	6	1	5.Not thinking about marriage	University and more	6.Don't want to marry
971	7	1	3.Want to marry if possible	University and more	6.Don't want to marry
971	8	1	2.Definitely want to marry	University and more	6.Don't want to marry
971	9	1	3.Want to marry if possible	University and more	6.Don't want to marry
975	1	1	3.Want to marry if possible	2 year college	3.Want to marry if possible
975	2	1	3.Want to marry if possible	2 year college	3.Want to marry if possible
975	3	1	4.Don't care if marry or not	2 year college	3.Want to marry if possible
975	4	1	4.Don't care if marry or not	2 year college	3.Want to marry if possible
975	5	1	4.Don't care if marry or not	2 year college	3.Want to marry if possible
975	6	1	4.Don't care if marry or not	2 year college	3.Want to marry if possible
975	7	1	4.Don't care if marry or not	2 year college	3.Want to marry if possible
975	8	1	4.Don't care if marry or not	2 year college	3.Want to marry if possible
975	9	1	4.Don't care if marry or not	2 year college	3.Want to marry if possible
978	1	2	2.Definitely want to marry	University and more	2.Definitely want to marry
978	2	2	2.Definitely want to marry	University and more	2.Definitely want to marry
978	3	2	2.Definitely want to marry	University and more	2.Definitely want to marry
978	4	2	2.Definitely want to marry	University and more	2.Definitely want to marry
978	5	2	2.Definitely want to marry	University and more	2.Definitely want to marry
978	6	2	2.Definitely want to marry	University and more	2.Definitely want to marry
978	7	2	1.Married	University and more	2.Definitely want to marry
978	8	2	1.Married	University and more	2.Definitely want to marry
978	9	2	1.Married	University and more	2.Definitely want to marry
985	1	1	3.Want to marry if possible	University and more	3.Want to marry if possible
985	2	1	3.Want to marry if possible	University and more	3.Want to marry if possible
985	3	1	3.Want to marry if possible	University and more	3.Want to marry if possible
985	4	1	3.Want to marry if possible	University and more	3.Want to marry if possible
985	5	1	3.Want to marry if possible	University and more	3.Want to marry if possible
985	6	1	3.Want to marry if possible	University and more	3.Want to marry if possible
985	7	1	3.Want to marry if possible	University and more	3.Want to marry if possible
985	8	1	2.Definitely want to marry	University and more	3.Want to marry if possible
985	9	1	3.Want to marry if possible	University and more	3.Want to marry if possible
991	1	2	2.Definitely want to marry	University and more	2.Definitely want to marry
991	2	2	2.Definitely want to marry	University and more	2.Definitely want to marry
991	3	2	2.Definitely want to marry	University and more	2.Definitely want to marry
991	4	2	2.Definitely want to marry	University and more	2.Definitely want to marry
991	5	2	2.Definitely want to marry	University and more	2.Definitely want to marry
991	6	2	2.Definitely want to marry	University and more	2.Definitely want to marry
991	7	2	2.Definitely want to marry	University and more	2.Definitely want to marry
991	8	2	2.Definitely want to marry	University and more	2.Definitely want to marry
991	9	2	3.Want to marry if possible	University and more	2.Definitely want to marry
992	1	2	4.Don't care if marry or not	2 year college	4.Don't care if marry or not
[truncated: 6,632 more rows]
