# Supplementary material for: Marriage intentions, desires, and pathways to later and less marriage in Japan
Source: Demogr Res. Author manuscript; Available in PMC 2022 Jan 1. (PMC8153689; doi:10.4054/demres.2021.44.3)
Supplement: Data and Read Me Files [file NIHMS1703303-supplement-Data_and_Read_Me_Files.zip › Results/Trajectory/TrajBySex2Edu0.csv]

=""	="(1)"	=""	=""	=""	=""	=""	=""	=""	=""
=""	=""	=""	=""	=""	=""	=""	=""	=""	=""
=""	="2"	="3"	="4"	="5"	="6"	="7"	="8"	="9"	="Total"
=""	="colpct"	="colpct"	="colpct"	="colpct"	="colpct"	="colpct"	="colpct"	="colpct"	="colpct"
="1"	="5.2"	="12.3"	="19.7"	="25.8"	="32.9"	="37.4"	="41.9"	="43.5"	="27.3"
="2"	="39.0"	="32.9"	="31.3"	="27.7"	="25.5"	="19.0"	="17.7"	="17.1"	="26.3"
="3"	="51.9"	="51.3"	="44.8"	="40.6"	="40.6"	="40.0"	="36.5"	="36.1"	="42.7"
="4"	="2.9"	="1.6"	="2.3"	="3.2"	="0.6"	="2.6"	="2.6"	="2.6"	="2.3"
="5"	="1.0"	="1.9"	="1.9"	="2.6"	="0.3"	="1.0"	="1.3"	="0.6"	="1.3"
="Total"	="100.0"	="100.0"	="100.0"	="100.0"	="100.0"	="100.0"	="100.0"	="100.0"	="100.0"
