# Supplementary material for: Marriage intentions, desires, and pathways to later and less marriage in Japan
Source: Demogr Res. Author manuscript; Available in PMC 2022 Jan 1. (PMC8153689; doi:10.4054/demres.2021.44.3)
Supplement: Data and Read Me Files [file NIHMS1703303-supplement-Data_and_Read_Me_Files.zip › Results/Descriptive/DescbyMenW1.csv]

=""	="(1)"	=""	=""	=""
=""	=""	=""	=""	=""
=""	="mean"	="sd"	="min"	="max"
="Definitely want to marry"	="0.373"	="0.484"	="0"	="1"
="Want to marry if possible"	="0.375"	="0.484"	="0"	="1"
="Don't care if marry or not"	="0.134"	="0.341"	="0"	="1"
="Not thinking about marriage"	="0.091"	="0.288"	="0"	="1"
="Don't want to marry"	="0.026"	="0.161"	="0"	="1"
="age"	="28.002"	="5.481"	="20"	="41"
="Education: High school or less"	="0.277"	="0.448"	="0"	="1"
="Education: 2 year college"	="0.204"	="0.403"	="0"	="1"
="Education: University and more"	="0.519"	="0.500"	="0"	="1"
="Emp. Status: Regular"	="0.523"	="0.500"	="0"	="1"
="Emp. Status: Non-regular"	="0.162"	="0.369"	="0"	="1"
="Emp. Status: Self-employed"	="0.057"	="0.232"	="0"	="1"
="Emp. Status: Non-employed"	="0.258"	="0.438"	="0"	="1"
="Coresidence with parents"	="0.751"	="0.432"	="0"	="1"
="Major population center"	="0.424"	="0.494"	="0"	="1"
="Large city"	="0.214"	="0.410"	="0"	="1"
="Others"	="0.362"	="0.481"	="0"	="1"
="Observations"	="1247"	=""	=""	=""
