# Supplementary material for: Marriage intentions, desires, and pathways to later and less marriage in Japan
Source: Demogr Res. Author manuscript; Available in PMC 2022 Jan 1. (PMC8153689; doi:10.4054/demres.2021.44.3)
Supplement: Data and Read Me Files [file NIHMS1703303-supplement-Data_and_Read_Me_Files.zip › Results/Descriptive/DescbyWomenW1.csv]

=""	="(1)"	=""	=""	=""
=""	=""	=""	=""	=""
=""	="mean"	="sd"	="min"	="max"
="Definitely want to marry"	="0.442"	="0.497"	="0"	="1"
="Want to marry if possible"	="0.349"	="0.477"	="0"	="1"
="Don't care if marry or not"	="0.127"	="0.334"	="0"	="1"
="Not thinking about marriage"	="0.057"	="0.232"	="0"	="1"
="Don't want to marry"	="0.025"	="0.155"	="0"	="1"
="age"	="27.158"	="5.472"	="20"	="41"
="Education: High school or less"	="0.201"	="0.401"	="0"	="1"
="Education: 2 year college"	="0.411"	="0.492"	="0"	="1"
="Education: University and more"	="0.389"	="0.488"	="0"	="1"
="Emp. Status: Regular"	="0.482"	="0.500"	="0"	="1"
="Emp. Status: Non-regular"	="0.275"	="0.447"	="0"	="1"
="Emp. Status: Self-employed"	="0.023"	="0.150"	="0"	="1"
="Emp. Status: Non-employed"	="0.220"	="0.414"	="0"	="1"
="Coresidence with parents"	="0.796"	="0.403"	="0"	="1"
="Major population center"	="0.326"	="0.469"	="0"	="1"
="Large city"	="0.275"	="0.447"	="0"	="1"
="Others"	="0.399"	="0.490"	="0"	="1"
="Observations"	="1091"	=""	=""	=""
