# Supplementary material for: Marriage intentions, desires, and pathways to later and less marriage in Japan
Source: Demogr Res. Author manuscript; Available in PMC 2022 Jan 1. (PMC8153689; doi:10.4054/demres.2021.44.3)
Supplement: Data and Read Me Files [file NIHMS1703303-supplement-Data_and_Read_Me_Files.zip › Results/Regression/Cloglog23Oct2020[Edu].csv]

="Cloglog models (those unmarried at wave 3)"
=""	="(1)"	="(2)"	="(3)"	="(4)"	="(5)"	="(6)"
=""	="Male"	="Male"	="Male"	="Female"	="Female"	="Female"
="main"	=""	=""	=""	=""	=""	=""
="Age"	="0.38"	="0.39"	="0.40"	="1.18"	="1.16"	="1.16"
=""	="[0.12	0.64]"	="[0.13	0.66]"	="[0.13	0.66]"	="[0.89	1.47]"	="[0.87	1.45]"	="[0.87	1.45]"
="Age # Age"	="-0.01"	="-0.01"	="-0.01"	="-0.02"	="-0.02"	="-0.02"
=""	="[-0.01	-0.00]"	="[-0.01	-0.00]"	="[-0.01	-0.00]"	="[-0.02	-0.01]"	="[-0.02	-0.01]"	="[-0.02	-0.01]"
="Coresidence with parents (t-1)"	="-0.83"	="-0.81"	="-0.81"	="-0.42"	="-0.39"	="-0.39"
=""	="[-1.10	-0.56]"	="[-1.08	-0.53]"	="[-1.08	-0.54]"	="[-0.66	-0.18]"	="[-0.63	-0.15]"	="[-0.63	-0.15]"
="Large city (t-1)"	="0.15"	="0.12"	="0.12"	="0.13"	="0.11"	="0.10"
=""	="[-0.19	0.49]"	="[-0.22	0.46]"	="[-0.22	0.46]"	="[-0.15	0.41]"	="[-0.17	0.39]"	="[-0.18	0.39]"
="Others (t-1)"	="0.03"	="0.06"	="0.06"	="0.07"	="0.06"	="0.06"
=""	="[-0.28	0.34]"	="[-0.25	0.37]"	="[-0.25	0.38]"	="[-0.19	0.33]"	="[-0.19	0.32]"	="[-0.20	0.31]"
="Education: 2 year college"	="0.26"	="0.29"	="0.35"	="-0.24"	="-0.39"	="-0.32"
=""	="[-0.17	0.69]"	="[-0.14	0.72]"	="[-0.17	0.87]"	="[-0.54	0.06]"	="[-0.69	-0.08]"	="[-0.70	0.05]"
="Education: University and more"	="0.33"	="0.24"	="0.35"	="-0.17"	="-0.40"	="-0.41"
=""	="[-0.03	0.70]"	="[-0.12	0.61]"	="[-0.09	0.79]"	="[-0.46	0.13]"	="[-0.70	-0.11]"	="[-0.78	-0.05]"
="Want to marry if possible (t-1)"	=""	="-1.26"	="-0.96"	=""	="-0.98"	="-0.91"
=""	=""	="[-1.57	-0.94]"	="[-1.62	-0.29]"	=""	="[-1.24	-0.73]"	="[-1.44	-0.38]"
="Don't care if marry or not (t-1)"	=""	="-2.22"	="-2.47"	=""	="-1.54"	="-1.56"
=""	=""	="[-2.93	-1.51]"	="[-3.63	-1.31]"	=""	="[-2.02	-1.07]"	="[-2.49	-0.62]"
="Education: 2 year college # Want to marry if possible (t-1)"	=""	=""	="-0.19"	=""	=""	="-0.28"
=""	=""	=""	="[-1.13	0.75]"	=""	=""	="[-0.96	0.40]"
="Education: 2 year college # Don't care if marry or not (t-1)"	=""	=""	="0.00"	=""	=""	="0.16"
=""	=""	=""	="[0.00	0.00]"	=""	=""	="[-1.03	1.34]"
="Education: University and more # Want to marry if possible (t-1)"	=""	=""	="-0.46"	=""	=""	="0.07"
=""	=""	=""	="[-1.25	0.33]"	=""	=""	="[-0.60	0.73]"
="Education: University and more # Don't care if marry or not (t-1)"	=""	=""	="0.46"	=""	=""	="-0.14"
=""	=""	=""	="[-1.01	1.93]"	=""	=""	="[-1.38	1.11]"
="Not thinking about marriage/Don't want to marry (t-1)"	=""	=""	=""	=""	="-3.31"	="-3.74"
=""	=""	=""	=""	=""	="[-4.70	-1.91]"	="[-5.72	-1.77]"
="Education: University and more # Not thinking about marriage/Don't want to marry (t-1)"	=""	=""	=""	=""	=""	="1.21"
=""	=""	=""	=""	=""	=""	="[-1.57	4.00]"
="Constant"	="-8.45"	="-8.26"	="-8.42"	="-19.86"	="-19.33"	="-19.31"
=""	="[-12.69	-4.22]"	="[-12.54	-3.97]"	="[-12.72	-4.13]"	="[-24.30	-15.42]"	="[-23.82	-14.83]"	="[-23.81	-14.82]"
="Observations"	="4128"	="4128"	="4128"	="4579"	="4579"	="4579"
="ll"	="-833.32"	="-777.11"	="-776.12"	="-1122.24"	="-1051.74"	="-1050.46"
="95% confidence intervals in brackets"
