# Supplementary material for: Marriage intentions, desires, and pathways to later and less marriage in Japan
Source: Demogr Res. Author manuscript; Available in PMC 2022 Jan 1. (PMC8153689; doi:10.4054/demres.2021.44.3)
Supplement: Data and Read Me Files [file NIHMS1703303-supplement-Data_and_Read_Me_Files.zip › Results/Regression/Cloglog23Oct2020[Emp].csv]

="Cloglog models (those unmarried at wave 3)"
=""	="(1)"	="(2)"	="(3)"	="(4)"	="(5)"	="(6)"
=""	="Male"	="Male"	="Male"	="Female"	="Female"	="Female"
="main"	=""	=""	=""	=""	=""	=""
="Age"	="0.12"	="0.14"	="0.14"	="1.07"	="1.04"	="1.03"
=""	="[-0.15	0.39]"	="[-0.13	0.42]"	="[-0.13	0.42]"	="[0.77	1.36]"	="[0.75	1.34]"	="[0.74	1.33]"
="Age # Age"	="-0.00"	="-0.00"	="-0.00"	="-0.02"	="-0.02"	="-0.02"
=""	="[-0.01	0.00]"	="[-0.01	0.00]"	="[-0.01	0.00]"	="[-0.02	-0.01]"	="[-0.02	-0.01]"	="[-0.02	-0.01]"
="Coresidence with parents (t-1)"	="-0.81"	="-0.78"	="-0.78"	="-0.40"	="-0.35"	="-0.35"
=""	="[-1.08	-0.54]"	="[-1.05	-0.51]"	="[-1.06	-0.51]"	="[-0.64	-0.16]"	="[-0.59	-0.11]"	="[-0.59	-0.11]"
="Large city (t-1)"	="0.13"	="0.09"	="0.09"	="0.14"	="0.13"	="0.13"
=""	="[-0.22	0.47]"	="[-0.25	0.43]"	="[-0.25	0.44]"	="[-0.15	0.42]"	="[-0.15	0.41]"	="[-0.15	0.41]"
="Others (t-1)"	="-0.09"	="-0.06"	="-0.06"	="0.08"	="0.09"	="0.09"
=""	="[-0.40	0.22]"	="[-0.37	0.25]"	="[-0.37	0.24]"	="[-0.18	0.33]"	="[-0.17	0.34]"	="[-0.17	0.34]"
="Emp. Status: Regular (t-1)"	="0.83"	="0.73"	="0.70"	="0.22"	="0.09"	="0.13"
=""	="[0.37	1.29]"	="[0.27	1.19]"	="[0.16	1.24]"	="[-0.03	0.47]"	="[-0.16	0.34]"	="[-0.18	0.44]"
="Emp. Status: Self-employed (t-1)"	="0.66"	="0.73"	="0.67"	="-0.29"	="-0.16"	="-0.20"
=""	="[-0.01	1.33]"	="[0.06	1.40]"	="[-0.13	1.48]"	="[-1.12	0.54]"	="[-0.99	0.67]"	="[-1.21	0.81]"
="Emp. Status: Non-employed (t-1)"	="-1.57"	="-1.63"	="-2.11"	="-0.76"	="-0.72"	="-0.72"
=""	="[-2.66	-0.48]"	="[-2.72	-0.54]"	="[-3.60	-0.62]"	="[-1.32	-0.21]"	="[-1.27	-0.16]"	="[-1.40	-0.04]"
="Want to marry if possible (t-1)"	=""	="-1.25"	="-1.30"	=""	="-0.95"	="-0.97"
=""	=""	="[-1.56	-0.93]"	="[-2.31	-0.29]"	=""	="[-1.21	-0.70]"	="[-1.46	-0.47]"
="Don't care if marry or not (t-1)"	=""	="-2.19"	="-2.87"	=""	="-1.47"	="-1.14"
=""	=""	="[-2.91	-1.48]"	="[-4.87	-0.87]"	=""	="[-1.94	-0.99]"	="[-1.81	-0.46]"
="Emp. Status: Regular (t-1) # Want to marry if possible (t-1)"	=""	=""	="0.00"	=""	=""	="0.04"
=""	=""	=""	="[-1.07	1.08]"	=""	=""	="[-0.54	0.63]"
="Emp. Status: Regular (t-1) # Don't care if marry or not (t-1)"	=""	=""	="0.83"	=""	=""	="-0.89"
=""	=""	=""	="[-1.31	2.97]"	=""	=""	="[-1.95	0.16]"
="Emp. Status: Self-employed (t-1) # Want to marry if possible (t-1)"	=""	=""	="0.22"	=""	=""	="0.08"
=""	=""	=""	="[-1.25	1.70]"	=""	=""	="[-1.69	1.85]"
="Emp. Status: Non-employed (t-1) # Want to marry if possible (t-1)"	=""	=""	="1.39"	=""	=""	="-0.52"
=""	=""	=""	="[-0.82	3.59]"	=""	=""	="[-2.12	1.08]"
="Not thinking about marriage/Don't want to marry (t-1)"	=""	=""	=""	=""	="-3.16"	="-3.16"
=""	=""	=""	=""	=""	="[-4.56	-1.77]"	="[-4.55	-1.76]"
="Emp. Status: Non-employed (t-1) # Don't care if marry or not (t-1)"	=""	=""	=""	=""	=""	="0.62"
=""	=""	=""	=""	=""	=""	="[-0.84	2.07]"
="Constant"	="-4.30"	="-4.22"	="-4.17"	="-18.31"	="-17.82"	="-17.71"
=""	="[-8.72	0.11]"	="[-8.68	0.25]"	="[-8.64	0.30]"	="[-22.86	-13.76]"	="[-22.43	-13.21]"	="[-22.34	-13.08]"
="Observations"	="4128"	="4128"	="4128"	="4579"	="4579"	="4579"
="ll"	="-807.43"	="-752.61"	="-751.28"	="-1113.77"	="-1049.84"	="-1046.89"
="95% confidence intervals in brackets"
