# Supplementary material for: Marriage intentions, desires, and pathways to later and less marriage in Japan
Source: Demogr Res. Author manuscript; Available in PMC 2022 Jan 1. (PMC8153689; doi:10.4054/demres.2021.44.3)
Supplement: Data and Read Me Files [file NIHMS1703303-supplement-Data_and_Read_Me_Files.zip › ReadMe]

/*  ------- Overview ------- */ 
This is a set of replication files for the paper titled "Marriage intentions, desires, and pathways to later and less marriage in Japan." There are 6 do files (incl. master dofile) to run the replication. In this paper, Stata/MP version 15.0 was used. 
For the data visualization by riverplot, we used R (Riverplot.R)

/*  ------- List of dofiles ------- */ 

0.Master - a do file that runs other do files

1.DataConst - a do file that creates dataset for analysis

2.DataEdit - a do file that edits the variables

3.Labeling.do- a do file that creates variable/value labels

4.Regression.do - a do file that runs the event history models

5.Trajectory.do - a do file that outputs the table and dataset for the trajectory of marriage desire

Output files are included in the Results folder.

/*  ------- List of the variables used in the analysis. ------- */ 
Here are the variables in the original dataset with its description we used in this analysis.

Variable Name	:	Description
intmar : intention (desire) to marry
redu	: one's educational attainment
school : one's school enrollment
age : one's age
sex	: one's sex
cores : coresidence with parents
type : employment status
citysize: size of the city
marstat : marital status

/*  ------- Data application process ------- */ 
This study used  Japanese Life Course Panel Survey of the Youth (JLPS-Y) and the Middle-aged (JLPS-M) Wave 1-9), 2007-2015 (Japanese Life Course Panel Surveys project, Institute of Social Science, The University of Tokyo). The data are provided by the Social Science Japan Data Archive, Center for Social Research and Data Archives, Institute of Social Science, The University of Tokyo.

Link to the data application page is here: https://csrda.iss.u-tokyo.ac.jp/
