# Supplementary material for: Marriage intentions, desires, and pathways to later and less marriage in Japan
Source: Demogr Res. Author manuscript; Available in PMC 2022 Jan 1. (PMC8153689; doi:10.4054/demres.2021.44.3)
Supplement: Data and Read Me Files [file NIHMS1703303-supplement-Data_and_Read_Me_Files.zip › JLPS_Marriage_Desire_DR.smcl]

{smcl}
{txt}{sf}{ul off}{.-}
      name:  {res}<unnamed>
       {txt}log:  {res}/Users/fumiyau/Dropbox (Princeton)/05.RethinkingRetreatFromMarriage/Replication_DR/JLPS_Marriage_Desire_DR.smcl
  {txt}log type:  {res}smcl
 {txt}opened on:  {res}23 Oct 2020, 15:20:18
{txt}
{com}. set more off
{txt}
{com}. *do "/Users/fumiyau/Dropbox/99.DoFiles/JLPS/0.Original.do"
. use "JLPSWave1-9wide.dta",clear
{txt}
{com}. 
. **********************************************************************
. * Run do files for creating the dataset
. **********************************************************************
. 
. do "1.DataConst.do"
{txt}
{com}. /**********************************************************************/
. /*  SECTION 1: Variables construction  (from wide data)                 
>     Notes: */
. /**********************************************************************/
. 
. /*----------------------------------------------------*/
.    /* [>   1.  Desire to marry   <] */ 
. /*----------------------------------------------------*/
. *What are your thoughts regarding marriage?
. *1. Definitely want to get married
. *2. Want to get married if I have a chance 
. *3. It does not matter whether I get married or not
. *4. Don't want to get married
. *5. Don't think about getting married 
. *8. Married
. rename zq56 intmar1
{res}{txt}
{com}. rename aq57 intmar2
{res}{txt}
{com}. rename bq47 intmar3
{res}{txt}
{com}. rename cq50 intmar4
{res}{txt}
{com}. rename dq50 intmar5
{res}{txt}
{com}. rename eq49 intmar6
{res}{txt}
{com}. rename fq52 intmar7
{res}{txt}
{com}. rename gq51 intmar8
{res}{txt}
{com}. rename hq52 intmar9
{res}{txt}
{com}. *recode intmar* (1/2=1)(3/5=2)(6/7=3)(8=4)(9=.)(10=4)(11/12=5)(99=.)
. 
. /*----------------------------------------------------*/
.    /* [>   1.  Coresidence with parents   <] */ 
. /*----------------------------------------------------*/
. 
. local parent "father mother spfather spmother"
{txt}
{com}. local wavepvar "zq13_2 eq12_ fq10_2 gq13_2 hq13_2"
{txt}
{com}. foreach varname in `wavepvar'{c -(}
{txt}  2{com}. rename `varname'h `varname'father
{txt}  3{com}. rename `varname'i `varname'mother
{txt}  4{com}. rename `varname'j `varname'spfather
{txt}  5{com}. rename `varname'k `varname'spmother
{txt}  6{com}. {c )-}
{res}{txt}
{com}. 
. *wave 1
. foreach parentvar in `parent'{c -(}
{txt}  2{com}. gen `parentvar'1=0
{txt}  3{com}. recode `parentvar'1 0=1 if zq13_2`parentvar' == 1
{txt}  4{com}. {c )-}
{txt}(father1: 1796 changes made)
(mother1: 2062 changes made)
(spfather1: 180 changes made)
(spmother1: 239 changes made)

{com}. *wave2-5
. forvalues i=7/10 {c -(}
{txt}  2{com}. forvalues j=2/5 {c -(}
{txt}  3{com}. gen parent`i'`j'=0
{txt}  4{com}. {c )-}
{txt}  5{com}. recode parent`i'2 0=1 if (aq11_21a == `i' | aq11_22a == `i' | aq11_23a == `i' | aq11_24a == `i' | aq11_25a == `i' | aq11_26a == `i' | aq11_27a == `i' | aq11_28a == `i' )
{txt}  6{com}. recode parent`i'3 0=1 if (bq13_2bz == `i' | bq13_2cz == `i' | bq13_2dz == `i' | bq13_2ez == `i' | bq13_2fz == `i' | bq13_2gz == `i' | bq13_2hz == `i' | bq13_2iz == `i'  )
{txt}  7{com}. recode parent`i'4 0=1 if (cq17bz == `i' | cq17cz == `i' | cq17dz == `i' | cq17ez == `i' | cq17fz == `i' | cq17gz == `i' | cq17hz == `i' | cq17iz == `i' ) 
{txt}  8{com}. recode parent`i'5 0=1 if (dq10_22z == `i' | dq10_23z == `i' | dq10_24z == `i' | dq10_25z == `i' | dq10_26z == `i' | dq10_27z == `i' | dq10_28z == `i' | dq10_29z == `i' | dq10_210z == `i')
{txt}  9{com}. {c )-}
{txt}(parent72: 1392 changes made)
(parent73: 1134 changes made)
(parent74: 872 changes made)
(parent75: 854 changes made)
(parent82: 1618 changes made)
(parent83: 1331 changes made)
(parent84: 1028 changes made)
(parent85: 1034 changes made)
(parent92: 166 changes made)
(parent93: 160 changes made)
(parent94: 155 changes made)
(parent95: 154 changes made)
(parent102: 211 changes made)
(parent103: 201 changes made)
(parent104: 198 changes made)
(parent105: 204 changes made)

{com}. rename parent7* father*
{res}{txt}
{com}. rename parent8* mother*
{res}{txt}
{com}. rename parent9* spfather*
{res}{txt}
{com}. rename parent10* spmother*
{res}{txt}
{com}. *wave 6,7,8,9
. foreach parentvar in `parent'{c -(}
{txt}  2{com}. forvalues i=6/9 {c -(}
{txt}  3{com}. gen `parentvar'`i'=0
{txt}  4{com}. {c )-}
{txt}  5{com}. recode `parentvar'6 0=1 if eq12_`parentvar' == 1
{txt}  6{com}. recode `parentvar'7 0=1 if fq10_2`parentvar' == 1
{txt}  7{com}. recode `parentvar'8 0=1 if gq13_2`parentvar' == 1
{txt}  8{com}. recode `parentvar'9 0=1 if hq13_2`parentvar' == 1
{txt}  9{com}. {c )-}
{txt}(father6: 757 changes made)
(father7: 688 changes made)
(father8: 615 changes made)
(father9: 546 changes made)
(mother6: 927 changes made)
(mother7: 833 changes made)
(mother8: 763 changes made)
(mother9: 695 changes made)
(spfather6: 147 changes made)
(spfather7: 141 changes made)
(spfather8: 134 changes made)
(spfather9: 124 changes made)
(spmother6: 206 changes made)
(spmother7: 205 changes made)
(spmother8: 193 changes made)
(spmother9: 189 changes made)

{com}. 
. /*----------------------------------------------------*/
.    /* [>   2.  Employment status   <] */ 
. /*----------------------------------------------------*/
. 
. /*1"経営者、役員"2"正社員"3"パート、契約、臨時、嘱託"4"派遣"5"請負"6"自営"7"家族従業"8"内職"10"無職（学生除）"11"学生（働いていない）"12"学生（現在非正規で働いている）"*/
. /*recode 1"正規雇用"2"非正規雇用"3"自営、家族従業"4"内職/無職"5"学生"*/
. rename jc_1 type1
{res}{txt}
{com}. rename aq03_1 type2
{res}{txt}
{com}. rename bq03_1 type3
{res}{txt}
{com}. rename cq03_1 type4
{res}{txt}
{com}. rename dq03_1 type5
{res}{txt}
{com}. rename eq03_1 type6
{res}{txt}
{com}. rename fq03_1 type7
{res}{txt}
{com}. rename gq03_1 type8
{res}{txt}
{com}. rename hq03_1 type9
{res}{txt}
{com}. recode type* (1/2=1)(3/5=2)(6/7=3)(8=4)(9=.)(10=4)(11/12=5)(99=.)
{txt}(type1: 4731 changes made)
(type2: 3898 changes made)
(type3: 3536 changes made)
(type4: 3117 changes made)
(type5: 3244 changes made)
(type6: 3098 changes made)
(type7: 2992 changes made)
(type8: 2904 changes made)
(type9: 2821 changes made)

{com}. 
. /*----------------------------------------------------*/
.    /* [>   3.  Educational attainment   <] */ 
. /*----------------------------------------------------*/
. /* [> Respondent <] */ 
. *zq23a 1"Middle school "2"High school"3"Technical schools (vocational college)"
. *4" Two-year college"5"Four-year university"6"Graduate school"*/
. /*1"Junior high/high school"2"2 year colleges(Technical college Junior college)3"University+"."NA/DK"*/
. gen redu = zq23a
{txt}
{com}. recode redu (1/2=1)(3=2)(4=2)(5/6=3)(7=.)(9=.)
{txt}(redu: 4715 changes made)

{com}. 
. /*----------------------------------------------------*/
.    /* [>   4.  marital status   <] */ 
. /*----------------------------------------------------*/
. 
. /*----------------------------------------------------*/
.    /* [>   4.1 Marital status   <] */ 
. /*----------------------------------------------------*/
. * 1"Unmarried"2"Married"3"Widowed"4"Divorced"（wave1）
. * 1"Married"2"Unmarried"3"Widowed"4"Divorced"（wave2-6）
. * Change w1 values to w2-6
. rename zq50 marstat1
{res}{txt}
{com}. recode marstat1 (1=2)(2=1)(3=3)(4=4)
{txt}(marstat1: 4637 changes made)

{com}. rename aq52 marstat2
{res}{txt}
{com}. rename bq42 marstat3
{res}{txt}
{com}. rename cq45 marstat4
{res}{txt}
{com}. rename dq43 marstat5
{res}{txt}
{com}. rename eq41 marstat6
{res}{txt}
{com}. rename fq44 marstat7
{res}{txt}
{com}. rename gq43 marstat8
{res}{txt}
{com}. rename hq44 marstat9
{res}{txt}
{com}. gen marstatw1=marstat1
{txt}
{com}. 
. /*----------------------------------------------------*/
.    /* [>   4.2  Age and year of marriage  <] */ 
. /*----------------------------------------------------*/
. 
. gen marage = zq51
{txt}
{com}. recode marage 88/99=.
{txt}(marage: 2532 changes made)

{com}. 
. recode zq51y bq46_1by cq49_1by dq49_1by eq48_1by fq51_1by gq50_1by      hq51_1by (888=.)(999=.)
{txt}(zq51y: 4296 changes made)
(bq46_1by: 1797 changes made)
(cq49_1by: 3016 changes made)
(dq49_1by: 3166 changes made)
(eq48_1by: 3073 changes made)
(fq51_1by: 3008 changes made)
(gq50_1by: 2839 changes made)
(hq51_1by: 2759 changes made)

{com}. 
. gen mardate=.
{txt}(4,800 missing values generated)

{com}. replace mardate=1900+zq51y if zq51a==1 & zq51y > 80
{txt}(77 real changes made)

{com}. replace mardate=2000+zq51y if zq51a==1 & zq51y < 15
{txt}(127 real changes made)

{com}. replace mardate=1925+zq51y if zq51a==2
{txt}(3 real changes made)

{com}. replace mardate=1988+zq51y if zq51a==3 
{txt}(296 real changes made)

{com}. replace mardate = ybirth+marage if marage ~=.
{txt}(2,040 real changes made)

{com}. 
. /*----------------------------------------------------*/
.    /* [>   5. City size  <] */ 
. /*----------------------------------------------------*/
. 
. rename size   citysize1
{res}{txt}
{com}. rename aqsize citysize2
{res}{txt}
{com}. rename bqsize citysize3
{res}{txt}
{com}. rename cqsize citysize4
{res}{txt}
{com}. rename dqsize citysize5
{res}{txt}
{com}. rename eqsize citysize6
{res}{txt}
{com}. rename fqsize citysize7
{res}{txt}
{com}. rename gqsize citysize8
{res}{txt}
{com}. rename hqsize citysize9
{res}{txt}
{com}. 
. /*------------------------------------ End of SECTION 1 ------------------------------------*/
. 
. /**********************************************************************/
. /*  SECTION 2: reshape data                     
>     Notes: */
. /**********************************************************************/
. rename panelid id 
{res}{txt}
{com}. keep id sex marage mardate intmar1 intmar2 intmar3 intmar4 intmar5 intmar6 intmar7 intmar8 intmar9 /*
> */ type1 type2 type3 type4 type5 type6 type7 type8 type9 /*
> */ ybirth mbirth redu marstat1 marstat2 marstat3 marstat4 marstat5 marstat6 marstat7 marstat8 marstat9 marstatw1  /*
> */ father1 spfather1 father2 father3 father4 father5  /*
> */ spfather2 spfather3 spfather4 spfather5 father6 father7 spfather6 spfather7 father8 spfather8 father9 spfather9 mother1 spmother1 mother2 mother3  /*
> */ mother4 mother5 spmother2 spmother3 spmother4 spmother5 mother6 mother7 spmother6 spmother7 mother8 spmother8 mother9 spmother9 /*
> */ citysize1 citysize2 citysize3 citysize4 citysize5 citysize6 citysize7 citysize8 citysize9
{txt}
{com}. 
. reshape long marstat intmar type father mother spfather spmother citysize,   i(id) j(wave)
{txt}(note: j = 1 2 3 4 5 6 7 8 9)

Data{col 36}wide{col 43}->{col 48}long
{hline 77}
Number of obs.                 {res}    4800   {txt}->{res}   43200
{txt}Number of variables            {res}      80   {txt}->{res}      17
{txt}j variable (9 values)                     ->   {res}wave
{txt}xij variables:
         {res}marstat1 marstat2 ... marstat9   {txt}->   {res}marstat
            intmar1 intmar2 ... intmar9   {txt}->   {res}intmar
                  type1 type2 ... type9   {txt}->   {res}type
            father1 father2 ... father9   {txt}->   {res}father
            mother1 mother2 ... mother9   {txt}->   {res}mother
      spfather1 spfather2 ... spfather9   {txt}->   {res}spfather
      spmother1 spmother2 ... spmother9   {txt}->   {res}spmother
      citysize1 citysize2 ... citysize9   {txt}->   {res}citysize
{txt}{hline 77}

{com}. 
. /*------------------------------------ End of SECTION 2 ------------------------------------*/
. 
. *log close
. 
{txt}end of do-file

{com}. do "2.DataEdit.do"
{txt}
{com}. /*/Users/fumiyau/Box Sync/Desktop/UW-Madison-Documents/0.JR-RAWork/5.RethinkingRetreatFromMarriage/2.DataEdit.do*/
. 
. 
. /**********************************************************************/
. /*  SECTION 0: Variable construction (from long data)                   
>     Notes: */
. /**********************************************************************/
.  
. /*----------------------------------------------------*/
.    /* [>   1.  Age   <] */ 
. /*----------------------------------------------------*/
. gen age = .
{txt}(43,200 missing values generated)

{com}. replace age = 2007 + wave - 1 - ybirth if mbirth <= 3 & mbirth >= 1
{txt}(10,791 real changes made)

{com}. replace age = 2007 + wave - 2 - ybirth if mbirth <= 12 & mbirth >= 4
{txt}(32,409 real changes made)

{com}. 
. /*----------------------------------------------------*/
.    /* [>   2.  school enrollment   <] */ 
. /*----------------------------------------------------*/
. *School enrollment
. gen school=type
{txt}(12,308 missing values generated)

{com}. recode school (1/4=0)(5=1)
{txt}(school: 30892 changes made)

{com}. recode type 5=4
{txt}(type: 893 changes made)

{com}. 
. /*----------------------------------------------------*/
.    /* [>   3.  Other recoding   <] */ 
. /*----------------------------------------------------*/
. /* [> create female dummy <] */ 
. recode sex 1=0 2=1,gen(female)
{txt}(43200 differences between sex and female)

{com}. /* [> create t-1 variables <] */ 
. sort id wave
{txt}
{com}. by id: gen typex=type[_n-1]
{txt}(15,190 missing values generated)

{com}. by id: gen typexx=type[_n-2]
{txt}(18,155 missing values generated)

{com}. by id: gen schoolx=school[_n-1]
{txt}(15,190 missing values generated)

{com}. by id: gen motherx=mother[_n-1]
{txt}(4,800 missing values generated)

{com}. by id: gen fatherx=father[_n-1]
{txt}(4,800 missing values generated)

{com}. 
. *Coresidence with parents
. gen coresx = 0
{txt}
{com}. recode coresx 0=1 if motherx==1 | fatherx ==1
{txt}(coresx: 10048 changes made)

{com}. gen cores = 0
{txt}
{com}. recode cores 0=1 if mother==1 | father ==1
{txt}(cores: 10792 changes made)

{com}. by id: gen coresxx=coresx[_n-1]
{txt}(4,800 missing values generated)

{com}. 
. /*------------------------------------ End of SECTION 0 ------------------------------------*/
. 
. /**********************************************************************/
. /*  SECTION 1: Variables editing to get analytical sample                       
>     Notes: */
. /**********************************************************************/
. 
. /*----------------------------------------------------*/
.    /* [>   1.  Marital status (marstat)   <] */ 
. /*----------------------------------------------------*/
. *Omitting formerly married population
. *respondents are divorced or widowed if marstat is 3/4
. drop if marstat == 3 | marstat == 4
{txt}(1,169 observations deleted)

{com}. *also drop missing case
. drop if marstat == 9
{txt}(5 observations deleted)

{com}. 
. /*----------------------------------------------------*/
.    /* [>   2.  Intention to marry (intmar)   <] */ 
. /*----------------------------------------------------*/
. *drop DK and missing case
. recode intmar 9=. 
{txt}(intmar: 104 changes made)

{com}. *drop if intmar == 9
. *drop if intmar == .
. recode intmar (.=7)
{txt}(intmar: 12280 changes made)

{com}. *Omit logically impossible case
. **married respondents who answered intention
. drop if marstat==1 & intmar ~=8
{txt}(38 observations deleted)

{com}. **never-married respondents who are N/A in marital status
. drop if marstat==2 & intmar ==8
{txt}(2 observations deleted)

{com}. *29,929 person years remained
. 
. 
. /**********************************************************************/
. /*  SECTION 2: Recording variables                      
>     Notes: */
. /**********************************************************************/
. /*----------------------------------------------------*/
.    /* [>   1.  Intention to marry (intmar)   <] */ 
. /*----------------------------------------------------*/
. *intmar: 
. **(1) I definitely want to marry
. **(2) if possible I would like to marry
. **(3) I am okay with marriage or no marriage
. **(4) I do not want to marry
. **(5) I never thought about the issue of marriage
. 
. /*----------------------------------------------------*/
.    /* [>   2.  Age category   <] */ 
. /*----------------------------------------------------*/
. gen agecat=age
{txt}
{com}. recode agecat 20/24=1 25/29=2 30/34=3 35/41=4
{txt}(agecat: 35138 changes made)

{com}. 
. /*----------------------------------------------------*/
.    /* [>   5.  City category   <] */ 
. /*----------------------------------------------------*/
. *City size (large city means >200,000 residents)
. recode citysize 1=1 2=2 else=3
{txt}(citysize: 14518 changes made)

{com}. by id: gen citysizex=citysize[_n-1]
{txt}(4,755 missing values generated)

{com}. by id: gen citysizexx=citysize[_n-1]
{txt}(4,755 missing values generated)

{com}. 
. **********************************************************************
. * Change order
. **********************************************************************
. recode intmar 4=5 5=4
{txt}(intmar: 1464 changes made)

{com}. 
. **********************************************************************
. * Create analysis sample 
. **********************************************************************
. *Restrict samples to non-married at wave 1
. keep if marstatw1 == 2 
{txt}(20,641 observations deleted)

{com}. 
. *Omit missing cases
. recode intmar 7=.
{txt}(intmar: 6957 changes made)

{com}. mark nomiss
{txt}
{com}. local variables "intmar age redu type cores citysize"
{txt}
{com}. markout nomiss `variables'
{txt}
{com}. drop if nomiss == 0
{txt}(7,071 observations deleted)

{com}. 
{txt}end of do-file

{com}. do "3.Labeling.do" 
{txt}
{com}. label define empl 1"Regular" 2"Non-regular" 3"Self-employed" 4"Non-employed",replace
{txt}
{com}. label values type empl 
{txt}
{com}. label define emplx 1"Regular (t-1)" 2"Non-regular (t-1)" 3"Self-employed (t-1)" 4"Non-employed (t-1)",replace
{txt}
{com}. label values typex emplx 
{txt}
{com}. label define schooll 0"School enrolment (ref: No)" 1"Yes" ,replace
{txt}
{com}. label variable school   "School enrolment" 
{txt}
{com}. label variable schoolx   "School enrolment (t-1)" 
{txt}
{com}. label variable redu "Respondent's education"
{txt}
{com}. label define redul 1"High school or less"2"2 year college"3"University and more",replace
{txt}
{com}. label values redu redul 
{txt}
{com}. 
. tabulate intmar,gen(intmar)

     {txt}intmar {c |}      Freq.     Percent        Cum.
{hline 12}{c +}{hline 35}
          1 {c |}{res}      4,102       28.74       28.74
{txt}          2 {c |}{res}      4,210       29.49       58.23
{txt}          3 {c |}{res}      1,826       12.79       71.02
{txt}          4 {c |}{res}      1,108        7.76       78.79
{txt}          5 {c |}{res}        338        2.37       81.15
{txt}          8 {c |}{res}      2,690       18.85      100.00
{txt}{hline 12}{c +}{hline 35}
      Total {c |}{res}     14,274      100.00
{txt}
{com}. tabulate agecat,gen(agecat)

     {txt}agecat {c |}      Freq.     Percent        Cum.
{hline 12}{c +}{hline 35}
          1 {c |}{res}      2,037       14.27       14.27
{txt}          2 {c |}{res}      4,004       28.05       42.32
{txt}          3 {c |}{res}      3,740       26.20       68.52
{txt}          4 {c |}{res}      3,536       24.77       93.30
{txt}         42 {c |}{res}        283        1.98       95.28
{txt}         43 {c |}{res}        215        1.51       96.78
{txt}         44 {c |}{res}        169        1.18       97.97
{txt}         45 {c |}{res}        123        0.86       98.83
{txt}         46 {c |}{res}         91        0.64       99.47
{txt}         47 {c |}{res}         50        0.35       99.82
{txt}         48 {c |}{res}         20        0.14       99.96
{txt}         49 {c |}{res}          6        0.04      100.00
{txt}{hline 12}{c +}{hline 35}
      Total {c |}{res}     14,274      100.00
{txt}
{com}. tabulate redu,gen(redu)

       {txt}Respondent's {c |}
          education {c |}      Freq.     Percent        Cum.
{hline 20}{c +}{hline 35}
High school or less {c |}{res}      3,264       22.87       22.87
{txt}     2 year college {c |}{res}      4,318       30.25       53.12
{txt}University and more {c |}{res}      6,692       46.88      100.00
{txt}{hline 20}{c +}{hline 35}
              Total {c |}{res}     14,274      100.00
{txt}
{com}. tabulate type,gen(type)

         {txt}type {c |}      Freq.     Percent        Cum.
{hline 14}{c +}{hline 35}
      Regular {c |}{res}      8,307       58.20       58.20
{txt}  Non-regular {c |}{res}      2,971       20.81       79.01
{txt}Self-employed {c |}{res}        715        5.01       84.02
{txt} Non-employed {c |}{res}      2,281       15.98      100.00
{txt}{hline 14}{c +}{hline 35}
        Total {c |}{res}     14,274      100.00
{txt}
{com}. tabulate typex,gen(typex)

              {txt}typex {c |}      Freq.     Percent        Cum.
{hline 20}{c +}{hline 35}
      Regular (t-1) {c |}{res}      6,641       58.31       58.31
{txt}  Non-regular (t-1) {c |}{res}      2,387       20.96       79.26
{txt}Self-employed (t-1) {c |}{res}        568        4.99       84.25
{txt} Non-employed (t-1) {c |}{res}      1,794       15.75      100.00
{txt}{hline 20}{c +}{hline 35}
              Total {c |}{res}     11,390      100.00
{txt}
{com}. tabulate citysize,gen(citysize)

   {txt}citysize {c |}      Freq.     Percent        Cum.
{hline 12}{c +}{hline 35}
          1 {c |}{res}      5,680       39.79       39.79
{txt}          2 {c |}{res}      3,258       22.82       62.62
{txt}          3 {c |}{res}      5,336       37.38      100.00
{txt}{hline 12}{c +}{hline 35}
      Total {c |}{res}     14,274      100.00
{txt}
{com}. tabulate citysizex,gen(citysizex)

  {txt}citysizex {c |}      Freq.     Percent        Cum.
{hline 12}{c +}{hline 35}
          1 {c |}{res}      4,530       37.95       37.95
{txt}          2 {c |}{res}      2,611       21.88       59.83
{txt}          3 {c |}{res}      4,795       40.17      100.00
{txt}{hline 12}{c +}{hline 35}
      Total {c |}{res}     11,936      100.00
{txt}
{com}. tabulate citysizexx,gen(citysizexx)

 {txt}citysizexx {c |}      Freq.     Percent        Cum.
{hline 12}{c +}{hline 35}
          1 {c |}{res}      4,530       37.95       37.95
{txt}          2 {c |}{res}      2,611       21.88       59.83
{txt}          3 {c |}{res}      4,795       40.17      100.00
{txt}{hline 12}{c +}{hline 35}
      Total {c |}{res}     11,936      100.00
{txt}
{com}. tabulate typexx,gen(typexx)

     {txt}typexx {c |}      Freq.     Percent        Cum.
{hline 12}{c +}{hline 35}
          1 {c |}{res}      5,547       58.08       58.08
{txt}          2 {c |}{res}      2,023       21.18       79.26
{txt}          3 {c |}{res}        472        4.94       84.20
{txt}          4 {c |}{res}      1,509       15.80      100.00
{txt}{hline 12}{c +}{hline 35}
      Total {c |}{res}      9,551      100.00
{txt}
{com}. 
. label variable redu1 "Education: High school or less"
{txt}
{com}. label variable redu2 "Education: 2 year college"
{txt}
{com}. label variable redu3 "Education: University and more"
{txt}
{com}. label variable typex1 "Emp. Status: Regular (t-1)"
{txt}
{com}. label variable typex2 "Emp. Status: Non-regular (t-1)"
{txt}
{com}. label variable typex3 "Emp. Status: Self-employed (t-1)"
{txt}
{com}. label variable typex4 "Emp. Status: Non-employed (t-1)"
{txt}
{com}. label variable typexx1 "Emp. Status: Regular (t-2)"
{txt}
{com}. label variable typexx2 "Emp. Status: Non-regular (t-2)"
{txt}
{com}. label variable typexx3 "Emp. Status: Self-employed (t-2)"
{txt}
{com}. label variable typexx4 "Emp. Status: Non-employed (t-2)"
{txt}
{com}. label variable type1 "Emp. Status: Regular"
{txt}
{com}. label variable type2 "Emp. Status: Non-regular"
{txt}
{com}. label variable type3 "Emp. Status: Self-employed"
{txt}
{com}. label variable type4 "Emp. Status: Non-employed"
{txt}
{com}. label variable cores "Coresidence with parents"
{txt}
{com}. label variable coresx "Coresidence with parents (t-1)"
{txt}
{com}. label variable coresxx "Coresidence with parents (t-2)"
{txt}
{com}. 
. label variable female "Female"
{txt}
{com}. 
. label variable intmar "Intention to marry"
{txt}
{com}. label variable intmar1 "Definitely want to marry"
{txt}
{com}. label variable intmar2 "Want to marry if possible"
{txt}
{com}. label variable intmar3 "Don't care if marry or not"
{txt}
{com}. label variable intmar4 "Not thinking about marriage"
{txt}
{com}. label variable intmar5 "Don't want to marry"
{txt}
{com}. 
. label variable citysize1 "Major population center"
{txt}
{com}. label variable citysize2 "Large city"
{txt}
{com}. label variable citysize3 "Others"
{txt}
{com}. 
. label variable citysizex1 "Major population center (t-1)"
{txt}
{com}. label variable citysizex2 "Large city (t-1)"
{txt}
{com}. label variable citysizex3 "Others (t-1)"
{txt}
{com}. 
. label variable citysizexx1 "Major population center (t-1)"
{txt}
{com}. label variable citysizexx2 "Large city (t-1)"
{txt}
{com}. label variable citysizexx3 "Others (t-1)"
{txt}
{com}. 
. label define citysizel 0"City size (ref: Major population center)" 1"Major population center" 2"Large city" 3"Other city" 4"Town/village",replace
{txt}
{com}. label values citysize citysizel 
{txt}
{com}. 
. label define intmarl 1 "Definitely want to marry" 2 "Want to marry if possible" 3 "Don't care if marry or not" 4 "Not thinking about marriage" 5 "Don't want to marry" 8"Married" ,replace
{txt}
{com}. label values intmar intmarl
{txt}
{com}. 
. label define agel 1 "Age 20-24" 2 "Age 25-29" 3"Age 30-34" 4"Age 35 and over"  
{txt}
{com}. label values agecat agel
{txt}
{com}. label variable agecat1 "Age 20-24"
{txt}
{com}. label variable agecat2 "Age 25-29"
{txt}
{com}. label variable agecat3 "Age 30-34"
{txt}
{com}. label variable agecat4 "Age 35 and over" 
{txt}
{com}. 
. *Save the analysis data
. save "JLPSWave1-9long.dta",replace
{txt}file JLPSWave1-9long.dta saved

{com}. 
{txt}end of do-file

{com}. 
. **********************************************************************
. * Table 2 Descriptive statistics, by sex at wave 1 JLPS 
. **********************************************************************
. *use "0.Data/JLPS-Long.dta",replace
. use "JLPSWave1-9long.dta",replace
{txt}
{com}. local variables "intmar1 intmar2 intmar3 intmar4 intmar5 age redu1 redu2 redu3 type1 type2 type3 type4 cores citysize1 citysize2 citysize3"
{txt}
{com}. 
. estpost tabstat `variables' if sex == 1 & wave == 1, statistics(n mean sd min max) columns(statistics) 

{txt}Summary statistics: count mean sd min max
     for variables: intmar1 intmar2 intmar3 intmar4 intmar5 age redu1 redu2 redu3 type1 type2 type3 type4 cores citysize1 citysize2 citysize3

{space 0}{space 0}{ralign 12:}{space 1}{c |}{space 1}{ralign 9:e(count)}{space 1}{space 1}{ralign 9:e(mean)}{space 1}{space 1}{ralign 9:e(sd)}{space 1}{space 1}{ralign 9:e(min)}{space 1}{space 1}{ralign 9:e(max)}{space 1}
{space 0}{hline 13}{c   +}{hline 11}{hline 11}{hline 11}{hline 11}{hline 11}
{space 0}{space 0}{ralign 12:intmar1}{space 1}{c |}{space 1}{ralign 9:{res:{sf:     1247}}}{space 1}{space 1}{ralign 9:{res:{sf: .3728949}}}{space 1}{space 1}{ralign 9:{res:{sf: .4837685}}}{space 1}{space 1}{ralign 9:{res:{sf:        0}}}{space 1}{space 1}{ralign 9:{res:{sf:        1}}}{space 1}
{space 0}{space 0}{ralign 12:intmar2}{space 1}{c |}{space 1}{ralign 9:{res:{sf:     1247}}}{space 1}{space 1}{ralign 9:{res:{sf: .3753007}}}{space 1}{space 1}{ralign 9:{res:{sf: .4843947}}}{space 1}{space 1}{ralign 9:{res:{sf:        0}}}{space 1}{space 1}{ralign 9:{res:{sf:        1}}}{space 1}
{space 0}{space 0}{ralign 12:intmar3}{space 1}{c |}{space 1}{ralign 9:{res:{sf:     1247}}}{space 1}{space 1}{ralign 9:{res:{sf: .1339214}}}{space 1}{space 1}{ralign 9:{res:{sf: .3407045}}}{space 1}{space 1}{ralign 9:{res:{sf:        0}}}{space 1}{space 1}{ralign 9:{res:{sf:        1}}}{space 1}
{space 0}{space 0}{ralign 12:intmar4}{space 1}{c |}{space 1}{ralign 9:{res:{sf:     1247}}}{space 1}{space 1}{ralign 9:{res:{sf: .0914194}}}{space 1}{space 1}{ralign 9:{res:{sf: .2883202}}}{space 1}{space 1}{ralign 9:{res:{sf:        0}}}{space 1}{space 1}{ralign 9:{res:{sf:        1}}}{space 1}
{space 0}{space 0}{ralign 12:intmar5}{space 1}{c |}{space 1}{ralign 9:{res:{sf:     1247}}}{space 1}{space 1}{ralign 9:{res:{sf: .0264635}}}{space 1}{space 1}{ralign 9:{res:{sf: .1605736}}}{space 1}{space 1}{ralign 9:{res:{sf:        0}}}{space 1}{space 1}{ralign 9:{res:{sf:        1}}}{space 1}
{space 0}{space 0}{ralign 12:age}{space 1}{c |}{space 1}{ralign 9:{res:{sf:     1247}}}{space 1}{space 1}{ralign 9:{res:{sf: 28.00241}}}{space 1}{space 1}{ralign 9:{res:{sf: 5.481107}}}{space 1}{space 1}{ralign 9:{res:{sf:       20}}}{space 1}{space 1}{ralign 9:{res:{sf:       41}}}{space 1}
{space 0}{space 0}{ralign 12:redu1}{space 1}{c |}{space 1}{ralign 9:{res:{sf:     1247}}}{space 1}{space 1}{ralign 9:{res:{sf: .2774659}}}{space 1}{space 1}{ralign 9:{res:{sf:  .447928}}}{space 1}{space 1}{ralign 9:{res:{sf:        0}}}{space 1}{space 1}{ralign 9:{res:{sf:        1}}}{space 1}
{space 0}{space 0}{ralign 12:redu2}{space 1}{c |}{space 1}{ralign 9:{res:{sf:     1247}}}{space 1}{space 1}{ralign 9:{res:{sf: .2036889}}}{space 1}{space 1}{ralign 9:{res:{sf: .4029018}}}{space 1}{space 1}{ralign 9:{res:{sf:        0}}}{space 1}{space 1}{ralign 9:{res:{sf:        1}}}{space 1}
{space 0}{space 0}{ralign 12:redu3}{space 1}{c |}{space 1}{ralign 9:{res:{sf:     1247}}}{space 1}{space 1}{ralign 9:{res:{sf: .5188452}}}{space 1}{space 1}{ralign 9:{res:{sf: .4998452}}}{space 1}{space 1}{ralign 9:{res:{sf:        0}}}{space 1}{space 1}{ralign 9:{res:{sf:        1}}}{space 1}
{space 0}{space 0}{ralign 12:type1}{space 1}{c |}{space 1}{ralign 9:{res:{sf:     1247}}}{space 1}{space 1}{ralign 9:{res:{sf: .5228549}}}{space 1}{space 1}{ralign 9:{res:{sf: .4996778}}}{space 1}{space 1}{ralign 9:{res:{sf:        0}}}{space 1}{space 1}{ralign 9:{res:{sf:        1}}}{space 1}
{space 0}{space 0}{ralign 12:type2}{space 1}{c |}{space 1}{ralign 9:{res:{sf:     1247}}}{space 1}{space 1}{ralign 9:{res:{sf: .1619888}}}{space 1}{space 1}{ralign 9:{res:{sf: .3685883}}}{space 1}{space 1}{ralign 9:{res:{sf:        0}}}{space 1}{space 1}{ralign 9:{res:{sf:        1}}}{space 1}
{space 0}{space 0}{ralign 12:type3}{space 1}{c |}{space 1}{ralign 9:{res:{sf:     1247}}}{space 1}{space 1}{ralign 9:{res:{sf: .0569366}}}{space 1}{space 1}{ralign 9:{res:{sf: .2318145}}}{space 1}{space 1}{ralign 9:{res:{sf:        0}}}{space 1}{space 1}{ralign 9:{res:{sf:        1}}}{space 1}
{space 0}{space 0}{ralign 12:type4}{space 1}{c |}{space 1}{ralign 9:{res:{sf:     1247}}}{space 1}{space 1}{ralign 9:{res:{sf: .2582197}}}{space 1}{space 1}{ralign 9:{res:{sf:  .437831}}}{space 1}{space 1}{ralign 9:{res:{sf:        0}}}{space 1}{space 1}{ralign 9:{res:{sf:        1}}}{space 1}
{space 0}{space 0}{ralign 12:cores}{space 1}{c |}{space 1}{ralign 9:{res:{sf:     1247}}}{space 1}{space 1}{ralign 9:{res:{sf: .7514034}}}{space 1}{space 1}{ralign 9:{res:{sf: .4323728}}}{space 1}{space 1}{ralign 9:{res:{sf:        0}}}{space 1}{space 1}{ralign 9:{res:{sf:        1}}}{space 1}
{space 0}{space 0}{ralign 12:citysize1}{space 1}{c |}{space 1}{ralign 9:{res:{sf:     1247}}}{space 1}{space 1}{ralign 9:{res:{sf: .4242181}}}{space 1}{space 1}{ralign 9:{res:{sf:  .494422}}}{space 1}{space 1}{ralign 9:{res:{sf:        0}}}{space 1}{space 1}{ralign 9:{res:{sf:        1}}}{space 1}
{space 0}{space 0}{ralign 12:citysize2}{space 1}{c |}{space 1}{ralign 9:{res:{sf:     1247}}}{space 1}{space 1}{ralign 9:{res:{sf: .2141139}}}{space 1}{space 1}{ralign 9:{res:{sf: .4103708}}}{space 1}{space 1}{ralign 9:{res:{sf:        0}}}{space 1}{space 1}{ralign 9:{res:{sf:        1}}}{space 1}
{space 0}{space 0}{ralign 12:citysize3}{space 1}{c |}{space 1}{ralign 9:{res:{sf:     1247}}}{space 1}{space 1}{ralign 9:{res:{sf:  .361668}}}{space 1}{space 1}{ralign 9:{res:{sf: .4806761}}}{space 1}{space 1}{ralign 9:{res:{sf:        0}}}{space 1}{space 1}{ralign 9:{res:{sf:        1}}}{space 1}

{com}. esttab . using Results/Descriptive/DescbyMenW1.csv, replace cells("mean(fmt(3)) sd(fmt(3)) min(fmt(0)) max(fmt(0))")  wide label
{res}{txt}(output written to {browse  `"Results/Descriptive/DescbyMenW1.csv"'})

{com}. 
. estpost tabstat `variables' if sex == 2 & wave == 1, statistics(n mean sd min max) columns(statistics) 

{txt}Summary statistics: count mean sd min max
     for variables: intmar1 intmar2 intmar3 intmar4 intmar5 age redu1 redu2 redu3 type1 type2 type3 type4 cores citysize1 citysize2 citysize3

{space 0}{space 0}{ralign 12:}{space 1}{c |}{space 1}{ralign 9:e(count)}{space 1}{space 1}{ralign 9:e(mean)}{space 1}{space 1}{ralign 9:e(sd)}{space 1}{space 1}{ralign 9:e(min)}{space 1}{space 1}{ralign 9:e(max)}{space 1}
{space 0}{hline 13}{c   +}{hline 11}{hline 11}{hline 11}{hline 11}{hline 11}
{space 0}{space 0}{ralign 12:intmar1}{space 1}{c |}{space 1}{ralign 9:{res:{sf:     1091}}}{space 1}{space 1}{ralign 9:{res:{sf: .4417965}}}{space 1}{space 1}{ralign 9:{res:{sf: .4968285}}}{space 1}{space 1}{ralign 9:{res:{sf:        0}}}{space 1}{space 1}{ralign 9:{res:{sf:        1}}}{space 1}
{space 0}{space 0}{ralign 12:intmar2}{space 1}{c |}{space 1}{ralign 9:{res:{sf:     1091}}}{space 1}{space 1}{ralign 9:{res:{sf: .3492209}}}{space 1}{space 1}{ralign 9:{res:{sf: .4769425}}}{space 1}{space 1}{ralign 9:{res:{sf:        0}}}{space 1}{space 1}{ralign 9:{res:{sf:        1}}}{space 1}
{space 0}{space 0}{ralign 12:intmar3}{space 1}{c |}{space 1}{ralign 9:{res:{sf:     1091}}}{space 1}{space 1}{ralign 9:{res:{sf:  .127406}}}{space 1}{space 1}{ralign 9:{res:{sf: .3335802}}}{space 1}{space 1}{ralign 9:{res:{sf:        0}}}{space 1}{space 1}{ralign 9:{res:{sf:        1}}}{space 1}
{space 0}{space 0}{ralign 12:intmar4}{space 1}{c |}{space 1}{ralign 9:{res:{sf:     1091}}}{space 1}{space 1}{ralign 9:{res:{sf: .0568286}}}{space 1}{space 1}{ralign 9:{res:{sf:  .231621}}}{space 1}{space 1}{ralign 9:{res:{sf:        0}}}{space 1}{space 1}{ralign 9:{res:{sf:        1}}}{space 1}
{space 0}{space 0}{ralign 12:intmar5}{space 1}{c |}{space 1}{ralign 9:{res:{sf:     1091}}}{space 1}{space 1}{ralign 9:{res:{sf: .0247479}}}{space 1}{space 1}{ralign 9:{res:{sf: .1554272}}}{space 1}{space 1}{ralign 9:{res:{sf:        0}}}{space 1}{space 1}{ralign 9:{res:{sf:        1}}}{space 1}
{space 0}{space 0}{ralign 12:age}{space 1}{c |}{space 1}{ralign 9:{res:{sf:     1091}}}{space 1}{space 1}{ralign 9:{res:{sf: 27.15765}}}{space 1}{space 1}{ralign 9:{res:{sf:  5.47244}}}{space 1}{space 1}{ralign 9:{res:{sf:       20}}}{space 1}{space 1}{ralign 9:{res:{sf:       41}}}{space 1}
{space 0}{space 0}{ralign 12:redu1}{space 1}{c |}{space 1}{ralign 9:{res:{sf:     1091}}}{space 1}{space 1}{ralign 9:{res:{sf: .2007333}}}{space 1}{space 1}{ralign 9:{res:{sf: .4007326}}}{space 1}{space 1}{ralign 9:{res:{sf:        0}}}{space 1}{space 1}{ralign 9:{res:{sf:        1}}}{space 1}
{space 0}{space 0}{ralign 12:redu2}{space 1}{c |}{space 1}{ralign 9:{res:{sf:     1091}}}{space 1}{space 1}{ralign 9:{res:{sf: .4106324}}}{space 1}{space 1}{ralign 9:{res:{sf: .4921742}}}{space 1}{space 1}{ralign 9:{res:{sf:        0}}}{space 1}{space 1}{ralign 9:{res:{sf:        1}}}{space 1}
{space 0}{space 0}{ralign 12:redu3}{space 1}{c |}{space 1}{ralign 9:{res:{sf:     1091}}}{space 1}{space 1}{ralign 9:{res:{sf: .3886343}}}{space 1}{space 1}{ralign 9:{res:{sf: .4876635}}}{space 1}{space 1}{ralign 9:{res:{sf:        0}}}{space 1}{space 1}{ralign 9:{res:{sf:        1}}}{space 1}
{space 0}{space 0}{ralign 12:type1}{space 1}{c |}{space 1}{ralign 9:{res:{sf:     1091}}}{space 1}{space 1}{ralign 9:{res:{sf: .4821265}}}{space 1}{space 1}{ralign 9:{res:{sf: .4999096}}}{space 1}{space 1}{ralign 9:{res:{sf:        0}}}{space 1}{space 1}{ralign 9:{res:{sf:        1}}}{space 1}
{space 0}{space 0}{ralign 12:type2}{space 1}{c |}{space 1}{ralign 9:{res:{sf:     1091}}}{space 1}{space 1}{ralign 9:{res:{sf: .2749771}}}{space 1}{space 1}{ralign 9:{res:{sf: .4467075}}}{space 1}{space 1}{ralign 9:{res:{sf:        0}}}{space 1}{space 1}{ralign 9:{res:{sf:        1}}}{space 1}
{space 0}{space 0}{ralign 12:type3}{space 1}{c |}{space 1}{ralign 9:{res:{sf:     1091}}}{space 1}{space 1}{ralign 9:{res:{sf: .0229148}}}{space 1}{space 1}{ralign 9:{res:{sf: .1497004}}}{space 1}{space 1}{ralign 9:{res:{sf:        0}}}{space 1}{space 1}{ralign 9:{res:{sf:        1}}}{space 1}
{space 0}{space 0}{ralign 12:type4}{space 1}{c |}{space 1}{ralign 9:{res:{sf:     1091}}}{space 1}{space 1}{ralign 9:{res:{sf: .2199817}}}{space 1}{space 1}{ralign 9:{res:{sf: .4144239}}}{space 1}{space 1}{ralign 9:{res:{sf:        0}}}{space 1}{space 1}{ralign 9:{res:{sf:        1}}}{space 1}
{space 0}{space 0}{ralign 12:cores}{space 1}{c |}{space 1}{ralign 9:{res:{sf:     1091}}}{space 1}{space 1}{ralign 9:{res:{sf: .7956004}}}{space 1}{space 1}{ralign 9:{res:{sf: .4034472}}}{space 1}{space 1}{ralign 9:{res:{sf:        0}}}{space 1}{space 1}{ralign 9:{res:{sf:        1}}}{space 1}
{space 0}{space 0}{ralign 12:citysize1}{space 1}{c |}{space 1}{ralign 9:{res:{sf:     1091}}}{space 1}{space 1}{ralign 9:{res:{sf: .3263061}}}{space 1}{space 1}{ralign 9:{res:{sf: .4690758}}}{space 1}{space 1}{ralign 9:{res:{sf:        0}}}{space 1}{space 1}{ralign 9:{res:{sf:        1}}}{space 1}
{space 0}{space 0}{ralign 12:citysize2}{space 1}{c |}{space 1}{ralign 9:{res:{sf:     1091}}}{space 1}{space 1}{ralign 9:{res:{sf: .2749771}}}{space 1}{space 1}{ralign 9:{res:{sf: .4467075}}}{space 1}{space 1}{ralign 9:{res:{sf:        0}}}{space 1}{space 1}{ralign 9:{res:{sf:        1}}}{space 1}
{space 0}{space 0}{ralign 12:citysize3}{space 1}{c |}{space 1}{ralign 9:{res:{sf:     1091}}}{space 1}{space 1}{ralign 9:{res:{sf: .3987168}}}{space 1}{space 1}{ralign 9:{res:{sf: .4898588}}}{space 1}{space 1}{ralign 9:{res:{sf:        0}}}{space 1}{space 1}{ralign 9:{res:{sf:        1}}}{space 1}

{com}. esttab . using Results/Descriptive/DescbyWomenW1.csv, replace cells("mean(fmt(3)) sd(fmt(3)) min(fmt(0)) max(fmt(0))")  wide label
{res}{txt}(output written to {browse  `"Results/Descriptive/DescbyWomenW1.csv"'})

{com}. 
. **********************************************************************
. * Table 3: Marriage desires at wave t and wave t+1 
. **********************************************************************
. xtset id wave
{res}{txt}{col 8}panel variable:  {res}id (unbalanced)
{txt}{col 9}time variable:  {res}{col 25}wave, 1 to 9, but with gaps
{txt}{col 17}delta:  {res}1 unit
{txt}
{com}. xttrans intmar,freq

 {txt}Intention {c |}                        Intention to marry
  to marry {c |}         1          2          3          4          5          8 {c |}     Total
{hline 11}{c +}{hline 66}{c +}{hline 10}
         1 {c |}{res}     2,347        661         60         43          6        447 {txt}{c |}{res}     3,564 
           {txt}{c |}{res}     65.85      18.55       1.68       1.21       0.17      12.54 {txt}{c |}{res}    100.00 
{txt}{hline 11}{c +}{hline 66}{c +}{hline 10}
         2 {c |}{res}       710      2,187        358        156         10        157 {txt}{c |}{res}     3,578 
           {txt}{c |}{res}     19.84      61.12      10.01       4.36       0.28       4.39 {txt}{c |}{res}    100.00 
{txt}{hline 11}{c +}{hline 66}{c +}{hline 10}
         3 {c |}{res}        49        333        839        230         55         33 {txt}{c |}{res}     1,539 
           {txt}{c |}{res}      3.18      21.64      54.52      14.94       3.57       2.14 {txt}{c |}{res}    100.00 
{txt}{hline 11}{c +}{hline 66}{c +}{hline 10}
         4 {c |}{res}        35        154        210        438         65          5 {txt}{c |}{res}       907 
           {txt}{c |}{res}      3.86      16.98      23.15      48.29       7.17       0.55 {txt}{c |}{res}    100.00 
{txt}{hline 11}{c +}{hline 66}{c +}{hline 10}
         5 {c |}{res}         6         17         50         61        140          0 {txt}{c |}{res}       274 
           {txt}{c |}{res}      2.19       6.20      18.25      22.26      51.09       0.00 {txt}{c |}{res}    100.00 
{txt}{hline 11}{c +}{hline 66}{c +}{hline 10}
         8 {c |}{res}         0          0          0          0          0      2,047 {txt}{c |}{res}     2,047 
           {txt}{c |}{res}      0.00       0.00       0.00       0.00       0.00     100.00 {txt}{c |}{res}    100.00 
{txt}{hline 11}{c +}{hline 66}{c +}{hline 10}
     Total {c |}{res}     3,147      3,352      1,517        928        276      2,689 {txt}{c |}{res}    11,909 
           {txt}{c |}{res}     26.43      28.15      12.74       7.79       2.32      22.58 {txt}{c |}{res}    100.00 

{txt}
{com}. 
. **********************************************************************
. * Tables 4,5: Estimated coefficients for transition to first marriage 
. **********************************************************************
. 
. do "4.Regression.do"
{txt}
{com}. ***********************************
. * Load dataset
. ***********************************
. use "JLPSWave1-9long.dta",replace
{txt}
{com}. 
. /**********************************************************************/
. /*  SECTION 1: Variable construction                    
>     Notes: */
. /**********************************************************************/
. 
. /*----------------------------------------------------*/
.    /* [>   1.  Variable edit   <] */ 
. /*----------------------------------------------------*/
. 
. recode intmar 8=.
{txt}(intmar: 2690 changes made)

{com}. sort id wave
{txt}
{com}. **Create lagged variable
. by id: gen intmar_1=intmar[_n-1]
{txt}(4,412 missing values generated)

{com}. by id: gen intmar_2=intmar_1[_n-1]
{txt}(5,907 missing values generated)

{com}. **Create intention at wave 1
. by id: gen intmar_w1x=intmar if wave == 1
{txt}(11,936 missing values generated)

{com}. by id: egen intmar_w1 = max(intmar_w1x)
{txt}(150 missing values generated)

{com}. **Labeling
. recode intmar_w1 intmar_1 intmar_2 (5=4)
{txt}(intmar_w1: 387 changes made)
(intmar_1: 274 changes made)
(intmar_2: 221 changes made)

{com}. label define intmarl 8"Married" 1 "Definitely want to marry" 2 "Want to marry if possible" 3 "Don't care if marry or not" 4 "Not thinking about marriage/Don't want to marry" ,replace
{txt}
{com}. label values intmar_w1 intmarl
{txt}
{com}. label values intmar_1 intmarl
{txt}
{com}. label values intmar_2 intmarl
{txt}
{com}. **Create dummy variables
. qui tabulate intmar_1, generate(intmar_1_)
{txt}
{com}. qui tabulate intmar_2, generate(intmar_2_)
{txt}
{com}. qui tabulate intmar_w1, generate(intmar_w1_)
{txt}
{com}. **Recoding
. recode marstat 2=0 1=1, gen(mar_1)
{txt}(11584 differences between marstat and mar_1)

{com}. **censor people when they marry
. by id: gen marsum = sum(mar_1)
{txt}
{com}. keep if marsum == 0 | marsum == 1
{txt}(2,047 observations deleted)

{com}. 
. gen mar_2 = mar_1
{txt}
{com}. 
. /*----------------------------------------------------*/
.    /* [>   2.  Labeling   <] */ 
. /*----------------------------------------------------*/
. 
. label variable mar_1 "Male"
{txt}
{com}. label variable mar_2 "Female"
{txt}
{com}. 
. label variable intmar_1_1 "Definitely want to marry (t-1)"
{txt}
{com}. label variable intmar_1_2 "Want to marry if possible (t-1)"
{txt}
{com}. label variable intmar_1_3 "Don't care if marry or not (t-1)"
{txt}
{com}. label variable intmar_1_4 "Not thinking about marriage/Don't want to marry (t-1)"
{txt}
{com}. label variable intmar_2_1 "Definitely want to marry (t-2)"
{txt}
{com}. label variable intmar_2_2 "Want to marry if possible (t-2)"
{txt}
{com}. label variable intmar_2_3 "Don't care if marry or not (t-2)"
{txt}
{com}. label variable intmar_2_4 "Not thinking about marriage/Don't want to marry (t-2)"
{txt}
{com}. label variable intmar_w1_1 "Definitely want to marry (wave 1)"
{txt}
{com}. label variable intmar_w1_2 "Want to marry if possible (wave 1)"
{txt}
{com}. label variable intmar_w1_3 "Don't care if marry or not (wave 1)"
{txt}
{com}. label variable intmar_w1_4 "Not thinking about marriage/Don't want to marry (wave 1)"
{txt}
{com}. 
. **Create duration at risk
. gen risk = age - 18
{txt}
{com}. gen agesq = age*age
{txt}
{com}. label variable risk "Duration at risk"
{txt}
{com}. label variable age "Age"
{txt}
{com}. label variable agesq "Age (square)"
{txt}
{com}. 
. /*----------------------------------------------------*/
.    /* [>   3.  Sample restriction   <] */ 
. /*----------------------------------------------------*/
. 
. keep if intmar_1 ~=. & redu ~=. & coresx ~=. & typex ~=.
{txt}(2,838 observations deleted)

{com}. 
. /*----------------------------------------------------*/
.    /* [>   4.  Create constraints   <] */ 
. /*----------------------------------------------------*/
. 
. constraint define 1 _b[intmar_1_4]=0
{txt}
{com}. constraint define 3 _b[c.redu2#c.intmar_1_3]=0
{txt}
{com}. constraint define 4 _b[c.redu3#c.intmar_1_3]=0
{txt}
{com}. constraint define 5 _b[c.redu2#c.intmar_1_4]=0
{txt}
{com}. 
. /**********************************************************************/
. /*  SECTION 2: Regression results                       
>     Notes: */
. /**********************************************************************/
. 
. /*----------------------------------------------------*/
.    /* [>   1.  Education   <] */ 
. /*----------------------------------------------------*/
. 
. cloglog mar_1 c.age##c.age coresx citysizex2 citysizex3 redu2 redu3 if sex == 1 & intmar_1_4 ~= 1
{res}
{txt}Iteration 0:{space 3}log likelihood = {res:-833.50133}  
Iteration 1:{space 3}log likelihood = {res:-833.32409}  
Iteration 2:{space 3}log likelihood = {res:-833.32398}  
Iteration 3:{space 3}log likelihood = {res:-833.32398}  
{res}
{txt}Complementary log-log regression                Number of obs     = {res}     4,128
                                                {txt}Zero outcomes     = {res}     3,907
                                                {txt}Nonzero outcomes  = {res}       221

                                                {txt}LR chi2({res}7{txt})        =  {res}    57.21
{txt}Log likelihood = {res}-833.32398                     {txt}Prob > chi2       =  {res}   0.0000

{txt}{hline 13}{c TT}{hline 11}{hline 11}{hline 9}{hline 8}{hline 13}{hline 12}
{col 1}       mar_1{col 14}{c |}      Coef.{col 26}   Std. Err.{col 38}      z{col 46}   P>|z|{col 54}     [95% Con{col 67}f. Interval]
{hline 13}{c +}{hline 11}{hline 11}{hline 9}{hline 8}{hline 13}{hline 12}
{space 9}age {c |}{col 14}{res}{space 2} .3777213{col 26}{space 2} .1329244{col 37}{space 1}    2.84{col 46}{space 3}0.004{col 54}{space 4} .1171942{col 67}{space 3} .6382484
{txt}{space 12} {c |}
{space 1}c.age#c.age {c |}{col 14}{res}{space 2}-.0059617{col 26}{space 2} .0020337{col 37}{space 1}   -2.93{col 46}{space 3}0.003{col 54}{space 4}-.0099476{col 67}{space 3}-.0019758
{txt}{space 12} {c |}
{space 6}coresx {c |}{col 14}{res}{space 2}-.8310909{col 26}{space 2} .1395782{col 37}{space 1}   -5.95{col 46}{space 3}0.000{col 54}{space 4}-1.104659{col 67}{space 3}-.5575227
{txt}{space 2}citysizex2 {c |}{col 14}{res}{space 2} .1475526{col 26}{space 2} .1747554{col 37}{space 1}    0.84{col 46}{space 3}0.398{col 54}{space 4}-.1949618{col 67}{space 3} .4900669
{txt}{space 2}citysizex3 {c |}{col 14}{res}{space 2} .0294789{col 26}{space 2} .1577398{col 37}{space 1}    0.19{col 46}{space 3}0.852{col 54}{space 4}-.2796854{col 67}{space 3} .3386433
{txt}{space 7}redu2 {c |}{col 14}{res}{space 2} .2622652{col 26}{space 2} .2203668{col 37}{space 1}    1.19{col 46}{space 3}0.234{col 54}{space 4}-.1696457{col 67}{space 3} .6941761
{txt}{space 7}redu3 {c |}{col 14}{res}{space 2} .3322369{col 26}{space 2} .1861255{col 37}{space 1}    1.79{col 46}{space 3}0.074{col 54}{space 4}-.0325624{col 67}{space 3} .6970361
{txt}{space 7}_cons {c |}{col 14}{res}{space 2}-8.453791{col 26}{space 2} 2.161251{col 37}{space 1}   -3.91{col 46}{space 3}0.000{col 54}{space 4}-12.68976{col 67}{space 3}-4.217816
{txt}{hline 13}{c BT}{hline 11}{hline 11}{hline 9}{hline 8}{hline 13}{hline 12}

{com}. est sto model11
{txt}
{com}. cloglog mar_1 c.age##c.age coresx citysizex2 citysizex3 redu2 redu3 intmar_1_2 intmar_1_3  if sex == 1 & intmar_1_4 ~= 1, constraints(1)
{res}{txt}(note: constraint number 1 caused error {search r(111)})
{res}
{txt}Iteration 0:{space 3}log likelihood = {res:-777.56172}  
Iteration 1:{space 3}log likelihood = {res:-777.11164}  
Iteration 2:{space 3}log likelihood = {res:-777.11094}  
Iteration 3:{space 3}log likelihood = {res:-777.11094}  
{res}
{txt}Complementary log-log regression                Number of obs     = {res}     4,128
                                                {txt}Zero outcomes     = {res}     3,907
                                                {txt}Nonzero outcomes  = {res}       221

                                                {txt}LR chi2({res}9{txt})        =  {res}   169.63
{txt}Log likelihood = {res}-777.11094                     {txt}Prob > chi2       =  {res}   0.0000

{txt}{hline 13}{c TT}{hline 11}{hline 11}{hline 9}{hline 8}{hline 13}{hline 12}
{col 1}       mar_1{col 14}{c |}      Coef.{col 26}   Std. Err.{col 38}      z{col 46}   P>|z|{col 54}     [95% Con{col 67}f. Interval]
{hline 13}{c +}{hline 11}{hline 11}{hline 9}{hline 8}{hline 13}{hline 12}
{space 9}age {c |}{col 14}{res}{space 2} .3925079{col 26}{space 2} .1351526{col 37}{space 1}    2.90{col 46}{space 3}0.004{col 54}{space 4} .1276137{col 67}{space 3} .6574021
{txt}{space 12} {c |}
{space 1}c.age#c.age {c |}{col 14}{res}{space 2} -.005971{col 26}{space 2} .0020744{col 37}{space 1}   -2.88{col 46}{space 3}0.004{col 54}{space 4}-.0100368{col 67}{space 3}-.0019053
{txt}{space 12} {c |}
{space 6}coresx {c |}{col 14}{res}{space 2}-.8054613{col 26}{space 2} .1382557{col 37}{space 1}   -5.83{col 46}{space 3}0.000{col 54}{space 4}-1.076437{col 67}{space 3}-.5344852
{txt}{space 2}citysizex2 {c |}{col 14}{res}{space 2}  .118349{col 26}{space 2} .1747814{col 37}{space 1}    0.68{col 46}{space 3}0.498{col 54}{space 4}-.2242163{col 67}{space 3} .4609144
{txt}{space 2}citysizex3 {c |}{col 14}{res}{space 2} .0613781{col 26}{space 2} .1583422{col 37}{space 1}    0.39{col 46}{space 3}0.698{col 54}{space 4}-.2489669{col 67}{space 3} .3717231
{txt}{space 7}redu2 {c |}{col 14}{res}{space 2} .2899262{col 26}{space 2} .2216267{col 37}{space 1}    1.31{col 46}{space 3}0.191{col 54}{space 4} -.144454{col 67}{space 3} .7243065
{txt}{space 7}redu3 {c |}{col 14}{res}{space 2} .2423518{col 26}{space 2} .1872954{col 37}{space 1}    1.29{col 46}{space 3}0.196{col 54}{space 4}-.1247404{col 67}{space 3}  .609444
{txt}{space 2}intmar_1_2 {c |}{col 14}{res}{space 2}-1.258747{col 26}{space 2} .1612666{col 37}{space 1}   -7.81{col 46}{space 3}0.000{col 54}{space 4}-1.574823{col 67}{space 3}-.9426699
{txt}{space 2}intmar_1_3 {c |}{col 14}{res}{space 2} -2.21978{col 26}{space 2} .3636551{col 37}{space 1}   -6.10{col 46}{space 3}0.000{col 54}{space 4}-2.932531{col 67}{space 3}-1.507029
{txt}{space 7}_cons {c |}{col 14}{res}{space 2}-8.257424{col 26}{space 2} 2.186016{col 37}{space 1}   -3.78{col 46}{space 3}0.000{col 54}{space 4}-12.54194{col 67}{space 3}-3.972911
{txt}{hline 13}{c BT}{hline 11}{hline 11}{hline 9}{hline 8}{hline 13}{hline 12}

{com}. est sto model21
{txt}
{com}. cloglog mar_1 c.age##c.age coresx citysizex2 citysizex3 redu2 redu3 intmar_1_2 intmar_1_3  c.redu2#c.intmar_1_2 c.redu2#c.intmar_1_3 c.redu3#c.intmar_1_2 c.redu3#c.intmar_1_3 if sex == 1 & intmar_1_4 ~= 1, constraints(1 2 3)
{res}{txt}(note: constraint number 1 caused error {search r(111)})
{res}
{txt}Iteration 0:{space 3}log likelihood = {res:-776.59117}  
Iteration 1:{space 3}log likelihood = {res:-776.12403}  
Iteration 2:{space 3}log likelihood = {res:-776.12325}  
Iteration 3:{space 3}log likelihood = {res:-776.12325}  
{res}
{txt}Complementary log-log regression                Number of obs     = {res}     4,128
                                                {txt}Zero outcomes     = {res}     3,907
                                                {txt}Nonzero outcomes  = {res}       221

                                                {txt}Wald chi2({res}12{txt})     =  {res}   144.23
{txt}Log likelihood = {res}-776.12325                     {txt}Prob > chi2       =  {res}   0.0000

{p 0 7}{space 1}{text:( 1)}{space 1} [mar_1]c.redu2#c.intmar_1_3 = 0{p_end}
{txt}{hline 21}{c TT}{hline 11}{hline 11}{hline 9}{hline 8}{hline 13}{hline 12}
{col 1}               mar_1{col 22}{c |}      Coef.{col 34}   Std. Err.{col 46}      z{col 54}   P>|z|{col 62}     [95% Con{col 75}f. Interval]
{hline 21}{c +}{hline 11}{hline 11}{hline 9}{hline 8}{hline 13}{hline 12}
{space 17}age {c |}{col 22}{res}{space 2} .3979729{col 34}{space 2} .1352461{col 45}{space 1}    2.94{col 54}{space 3}0.003{col 62}{space 4} .1328955{col 75}{space 3} .6630503
{txt}{space 20} {c |}
{space 9}c.age#c.age {c |}{col 22}{res}{space 2}-.0060534{col 34}{space 2} .0020753{col 45}{space 1}   -2.92{col 54}{space 3}0.004{col 62}{space 4} -.010121{col 75}{space 3}-.0019859
{txt}{space 20} {c |}
{space 14}coresx {c |}{col 22}{res}{space 2}-.8094161{col 34}{space 2} .1383163{col 45}{space 1}   -5.85{col 54}{space 3}0.000{col 62}{space 4}-1.080511{col 75}{space 3} -.538321
{txt}{space 10}citysizex2 {c |}{col 22}{res}{space 2} .1189226{col 34}{space 2} .1748603{col 45}{space 1}    0.68{col 54}{space 3}0.496{col 62}{space 4}-.2237974{col 75}{space 3} .4616426
{txt}{space 10}citysizex3 {c |}{col 22}{res}{space 2} .0647417{col 34}{space 2} .1586797{col 45}{space 1}    0.41{col 54}{space 3}0.683{col 62}{space 4}-.2462648{col 75}{space 3} .3757481
{txt}{space 15}redu2 {c |}{col 22}{res}{space 2} .3496829{col 34}{space 2} .2663217{col 45}{space 1}    1.31{col 54}{space 3}0.189{col 62}{space 4} -.172298{col 75}{space 3} .8716638
{txt}{space 15}redu3 {c |}{col 22}{res}{space 2} .3465949{col 34}{space 2} .2245574{col 45}{space 1}    1.54{col 54}{space 3}0.123{col 62}{space 4}-.0935294{col 75}{space 3} .7867193
{txt}{space 10}intmar_1_2 {c |}{col 22}{res}{space 2}-.9560419{col 34}{space 2}   .33929{col 45}{space 1}   -2.82{col 54}{space 3}0.005{col 62}{space 4}-1.621038{col 75}{space 3}-.2910457
{txt}{space 10}intmar_1_3 {c |}{col 22}{res}{space 2}-2.470399{col 34}{space 2} .5932444{col 45}{space 1}   -4.16{col 54}{space 3}0.000{col 62}{space 4}-3.633137{col 75}{space 3}-1.307662
{txt}{space 20} {c |}
c.redu2#c.intmar_1_2 {c |}{col 22}{res}{space 2}-.1887609{col 34}{space 2} .4810166{col 45}{space 1}   -0.39{col 54}{space 3}0.695{col 62}{space 4}-1.131536{col 75}{space 3} .7540143
{txt}{space 20} {c |}
c.redu2#c.intmar_1_3 {c |}{col 22}{res}{space 2}        0{col 34}{txt}  (omitted)
{space 20} {c |}
c.redu3#c.intmar_1_2 {c |}{col 22}{res}{space 2}-.4612549{col 34}{space 2} .4039095{col 45}{space 1}   -1.14{col 54}{space 3}0.253{col 62}{space 4}-1.252903{col 75}{space 3} .3303932
{txt}{space 20} {c |}
c.redu3#c.intmar_1_3 {c |}{col 22}{res}{space 2} .4571757{col 34}{space 2} .7492917{col 45}{space 1}    0.61{col 54}{space 3}0.542{col 62}{space 4}-1.011409{col 75}{space 3} 1.925761
{txt}{space 20} {c |}
{space 15}_cons {c |}{col 22}{res}{space 2} -8.42363{col 34}{space 2} 2.191782{col 45}{space 1}   -3.84{col 54}{space 3}0.000{col 62}{space 4}-12.71944{col 75}{space 3}-4.127817
{txt}{hline 21}{c BT}{hline 11}{hline 11}{hline 9}{hline 8}{hline 13}{hline 12}

{com}. est sto model31
{txt}
{com}. 
. cloglog mar_2 c.age##c.age coresx citysizex2 citysizex3 redu2 redu3 if sex == 2
{res}
{txt}Iteration 0:{space 3}log likelihood = {res:-1122.7515}  
Iteration 1:{space 3}log likelihood = {res:-1122.2379}  
Iteration 2:{space 3}log likelihood = {res:-1122.2375}  
Iteration 3:{space 3}log likelihood = {res:-1122.2375}  
{res}
{txt}Complementary log-log regression                Number of obs     = {res}     4,579
                                                {txt}Zero outcomes     = {res}     4,249
                                                {txt}Nonzero outcomes  = {res}       330

                                                {txt}LR chi2({res}7{txt})        =  {res}   127.04
{txt}Log likelihood = {res}-1122.2375                     {txt}Prob > chi2       =  {res}   0.0000

{txt}{hline 13}{c TT}{hline 11}{hline 11}{hline 9}{hline 8}{hline 13}{hline 12}
{col 1}       mar_2{col 14}{c |}      Coef.{col 26}   Std. Err.{col 38}      z{col 46}   P>|z|{col 54}     [95% Con{col 67}f. Interval]
{hline 13}{c +}{hline 11}{hline 11}{hline 9}{hline 8}{hline 13}{hline 12}
{space 9}age {c |}{col 14}{res}{space 2} 1.179726{col 26}{space 2} .1459812{col 37}{space 1}    8.08{col 46}{space 3}0.000{col 54}{space 4} .8936078{col 67}{space 3} 1.465844
{txt}{space 12} {c |}
{space 1}c.age#c.age {c |}{col 14}{res}{space 2}-.0191147{col 26}{space 2} .0023282{col 37}{space 1}   -8.21{col 46}{space 3}0.000{col 54}{space 4}-.0236779{col 67}{space 3}-.0145515
{txt}{space 12} {c |}
{space 6}coresx {c |}{col 14}{res}{space 2}-.4225913{col 26}{space 2} .1218536{col 37}{space 1}   -3.47{col 46}{space 3}0.001{col 54}{space 4}  -.66142{col 67}{space 3}-.1837626
{txt}{space 2}citysizex2 {c |}{col 14}{res}{space 2} .1285216{col 26}{space 2} .1439416{col 37}{space 1}    0.89{col 46}{space 3}0.372{col 54}{space 4}-.1535988{col 67}{space 3}  .410642
{txt}{space 2}citysizex3 {c |}{col 14}{res}{space 2} .0696048{col 26}{space 2} .1308718{col 37}{space 1}    0.53{col 46}{space 3}0.595{col 54}{space 4}-.1868991{col 67}{space 3} .3261087
{txt}{space 7}redu2 {c |}{col 14}{res}{space 2} -.242015{col 26}{space 2} .1537609{col 37}{space 1}   -1.57{col 46}{space 3}0.115{col 54}{space 4}-.5433808{col 67}{space 3} .0593509
{txt}{space 7}redu3 {c |}{col 14}{res}{space 2}-.1653035{col 26}{space 2} .1500606{col 37}{space 1}   -1.10{col 46}{space 3}0.271{col 54}{space 4}-.4594168{col 67}{space 3} .1288098
{txt}{space 7}_cons {c |}{col 14}{res}{space 2}-19.86377{col 26}{space 2} 2.265136{col 37}{space 1}   -8.77{col 46}{space 3}0.000{col 54}{space 4}-24.30335{col 67}{space 3}-15.42418
{txt}{hline 13}{c BT}{hline 11}{hline 11}{hline 9}{hline 8}{hline 13}{hline 12}

{com}. est sto model12
{txt}
{com}. cloglog mar_2 c.age##c.age coresx citysizex2 citysizex3 redu2 redu3 intmar_1_2 intmar_1_3 intmar_1_4 if sex == 2
{res}
{txt}Iteration 0:{space 3}log likelihood = {res: -1053.146}  
Iteration 1:{space 3}log likelihood = {res:-1051.7397}  
Iteration 2:{space 3}log likelihood = {res:-1051.7358}  
Iteration 3:{space 3}log likelihood = {res:-1051.7358}  
{res}
{txt}Complementary log-log regression                Number of obs     = {res}     4,579
                                                {txt}Zero outcomes     = {res}     4,249
                                                {txt}Nonzero outcomes  = {res}       330

                                                {txt}LR chi2({res}10{txt})       =  {res}   268.05
{txt}Log likelihood = {res}-1051.7358                     {txt}Prob > chi2       =  {res}   0.0000

{txt}{hline 13}{c TT}{hline 11}{hline 11}{hline 9}{hline 8}{hline 13}{hline 12}
{col 1}       mar_2{col 14}{c |}      Coef.{col 26}   Std. Err.{col 38}      z{col 46}   P>|z|{col 54}     [95% Con{col 67}f. Interval]
{hline 13}{c +}{hline 11}{hline 11}{hline 9}{hline 8}{hline 13}{hline 12}
{space 9}age {c |}{col 14}{res}{space 2} 1.160972{col 26}{space 2} .1478807{col 37}{space 1}    7.85{col 46}{space 3}0.000{col 54}{space 4} .8711312{col 67}{space 3} 1.450813
{txt}{space 12} {c |}
{space 1}c.age#c.age {c |}{col 14}{res}{space 2}-.0183333{col 26}{space 2} .0023582{col 37}{space 1}   -7.77{col 46}{space 3}0.000{col 54}{space 4}-.0229553{col 67}{space 3}-.0137113
{txt}{space 12} {c |}
{space 6}coresx {c |}{col 14}{res}{space 2}-.3867506{col 26}{space 2} .1227249{col 37}{space 1}   -3.15{col 46}{space 3}0.002{col 54}{space 4}-.6272869{col 67}{space 3}-.1462143
{txt}{space 2}citysizex2 {c |}{col 14}{res}{space 2} .1126316{col 26}{space 2} .1437586{col 37}{space 1}    0.78{col 46}{space 3}0.433{col 54}{space 4}  -.16913{col 67}{space 3} .3943932
{txt}{space 2}citysizex3 {c |}{col 14}{res}{space 2} .0632654{col 26}{space 2} .1309731{col 37}{space 1}    0.48{col 46}{space 3}0.629{col 54}{space 4}-.1934371{col 67}{space 3} .3199679
{txt}{space 7}redu2 {c |}{col 14}{res}{space 2}-.3860186{col 26}{space 2} .1538058{col 37}{space 1}   -2.51{col 46}{space 3}0.012{col 54}{space 4}-.6874724{col 67}{space 3}-.0845647
{txt}{space 7}redu3 {c |}{col 14}{res}{space 2}-.4028555{col 26}{space 2} .1509665{col 37}{space 1}   -2.67{col 46}{space 3}0.008{col 54}{space 4}-.6987444{col 67}{space 3}-.1069666
{txt}{space 2}intmar_1_2 {c |}{col 14}{res}{space 2}-.9843322{col 26}{space 2} .1310004{col 37}{space 1}   -7.51{col 46}{space 3}0.000{col 54}{space 4}-1.241088{col 67}{space 3}-.7275762
{txt}{space 2}intmar_1_3 {c |}{col 14}{res}{space 2}-1.540675{col 26}{space 2} .2421466{col 37}{space 1}   -6.36{col 46}{space 3}0.000{col 54}{space 4}-2.015274{col 67}{space 3}-1.066076
{txt}{space 2}intmar_1_4 {c |}{col 14}{res}{space 2} -3.30813{col 26}{space 2} .7116986{col 37}{space 1}   -4.65{col 46}{space 3}0.000{col 54}{space 4}-4.703033{col 67}{space 3}-1.913226
{txt}{space 7}_cons {c |}{col 14}{res}{space 2}-19.32597{col 26}{space 2} 2.293233{col 37}{space 1}   -8.43{col 46}{space 3}0.000{col 54}{space 4}-23.82062{col 67}{space 3}-14.83131
{txt}{hline 13}{c BT}{hline 11}{hline 11}{hline 9}{hline 8}{hline 13}{hline 12}

{com}. est sto model22
{txt}
{com}. cloglog mar_2 c.age##c.age coresx citysizex2 citysizex3 redu2 redu3 intmar_1_2 intmar_1_3 intmar_1_4 c.redu2#c.intmar_1_2 c.redu2#c.intmar_1_3 c.redu3#c.intmar_1_2 c.redu3#c.intmar_1_3 c.redu3#c.intmar_1_4 if sex == 2 , constraints(5)
{res}{txt}(note: constraint number 5 caused error {search r(111)})
{res}
{txt}Iteration 0:{space 3}log likelihood = {res:-1051.9175}  
Iteration 1:{space 3}log likelihood = {res:-1050.4625}  
Iteration 2:{space 3}log likelihood = {res:-1050.4571}  
Iteration 3:{space 3}log likelihood = {res:-1050.4571}  
{res}
{txt}Complementary log-log regression                Number of obs     = {res}     4,579
                                                {txt}Zero outcomes     = {res}     4,249
                                                {txt}Nonzero outcomes  = {res}       330

                                                {txt}LR chi2({res}15{txt})       =  {res}   270.61
{txt}Log likelihood = {res}-1050.4571                     {txt}Prob > chi2       =  {res}   0.0000

{txt}{hline 21}{c TT}{hline 11}{hline 11}{hline 9}{hline 8}{hline 13}{hline 12}
{col 1}               mar_2{col 22}{c |}      Coef.{col 34}   Std. Err.{col 46}      z{col 54}   P>|z|{col 62}     [95% Con{col 75}f. Interval]
{hline 21}{c +}{hline 11}{hline 11}{hline 9}{hline 8}{hline 13}{hline 12}
{space 17}age {c |}{col 22}{res}{space 2} 1.159118{col 34}{space 2} .1477988{col 45}{space 1}    7.84{col 54}{space 3}0.000{col 62}{space 4} .8694371{col 75}{space 3} 1.448798
{txt}{space 20} {c |}
{space 9}c.age#c.age {c |}{col 22}{res}{space 2}-.0182981{col 34}{space 2}  .002357{col 45}{space 1}   -7.76{col 54}{space 3}0.000{col 62}{space 4}-.0229177{col 75}{space 3}-.0136785
{txt}{space 20} {c |}
{space 14}coresx {c |}{col 22}{res}{space 2}-.3878919{col 34}{space 2} .1228064{col 45}{space 1}   -3.16{col 54}{space 3}0.002{col 62}{space 4} -.628588{col 75}{space 3}-.1471958
{txt}{space 10}citysizex2 {c |}{col 22}{res}{space 2} .1040479{col 34}{space 2} .1440754{col 45}{space 1}    0.72{col 54}{space 3}0.470{col 62}{space 4}-.1783347{col 75}{space 3} .3864304
{txt}{space 10}citysizex3 {c |}{col 22}{res}{space 2} .0553406{col 34}{space 2} .1311579{col 45}{space 1}    0.42{col 54}{space 3}0.673{col 62}{space 4}-.2017241{col 75}{space 3} .3124053
{txt}{space 15}redu2 {c |}{col 22}{res}{space 2}-.3245811{col 34}{space 2} .1917903{col 45}{space 1}   -1.69{col 54}{space 3}0.091{col 62}{space 4}-.7004831{col 75}{space 3} .0513209
{txt}{space 15}redu3 {c |}{col 22}{res}{space 2}-.4123779{col 34}{space 2} .1870228{col 45}{space 1}   -2.20{col 54}{space 3}0.027{col 62}{space 4}-.7789358{col 75}{space 3}-.0458199
{txt}{space 10}intmar_1_2 {c |}{col 22}{res}{space 2}-.9073877{col 34}{space 2} .2699993{col 45}{space 1}   -3.36{col 54}{space 3}0.001{col 62}{space 4}-1.436577{col 75}{space 3}-.3781987
{txt}{space 10}intmar_1_3 {c |}{col 22}{res}{space 2}-1.556919{col 34}{space 2} .4770445{col 45}{space 1}   -3.26{col 54}{space 3}0.001{col 62}{space 4}-2.491909{col 75}{space 3} -.621929
{txt}{space 10}intmar_1_4 {c |}{col 22}{res}{space 2}-3.744742{col 34}{space 2} 1.005332{col 45}{space 1}   -3.72{col 54}{space 3}0.000{col 62}{space 4}-5.715156{col 75}{space 3}-1.774328
{txt}{space 20} {c |}
c.redu2#c.intmar_1_2 {c |}{col 22}{res}{space 2}-.2766054{col 34}{space 2} .3469304{col 45}{space 1}   -0.80{col 54}{space 3}0.425{col 62}{space 4}-.9565764{col 75}{space 3} .4033656
{txt}{space 20} {c |}
c.redu2#c.intmar_1_3 {c |}{col 22}{res}{space 2} .1551345{col 34}{space 2} .6022939{col 45}{space 1}    0.26{col 54}{space 3}0.797{col 62}{space 4} -1.02534{col 75}{space 3} 1.335609
{txt}{space 20} {c |}
c.redu3#c.intmar_1_2 {c |}{col 22}{res}{space 2} .0652234{col 34}{space 2} .3369231{col 45}{space 1}    0.19{col 54}{space 3}0.847{col 62}{space 4}-.5951339{col 75}{space 3} .7255806
{txt}{space 20} {c |}
c.redu3#c.intmar_1_3 {c |}{col 22}{res}{space 2}-.1370038{col 34}{space 2} .6342983{col 45}{space 1}   -0.22{col 54}{space 3}0.829{col 62}{space 4}-1.380206{col 75}{space 3} 1.106198
{txt}{space 20} {c |}
c.redu3#c.intmar_1_4 {c |}{col 22}{res}{space 2} 1.214503{col 34}{space 2} 1.421347{col 45}{space 1}    0.85{col 54}{space 3}0.393{col 62}{space 4}-1.571287{col 75}{space 3} 4.000293
{txt}{space 20} {c |}
{space 15}_cons {c |}{col 22}{res}{space 2}-19.31414{col 34}{space 2} 2.293173{col 45}{space 1}   -8.42{col 54}{space 3}0.000{col 62}{space 4}-23.80867{col 75}{space 3} -14.8196
{txt}{hline 21}{c BT}{hline 11}{hline 11}{hline 9}{hline 8}{hline 13}{hline 12}

{com}. est sto model32
{txt}
{com}. 
. esttab model11 model21 model31 model12 model22 model32 using `"`path'Results/Regression/Cloglog`=subinstr("`c(current_date)'"," ","",.)'[Edu].csv"', ci scalar(N ll) nostar b(2) label  replace noomitted title(Cloglog models (those unmarried at wave 3))
{res}{txt}(output written to {browse  `"Results/Regression/Cloglog23Oct2020[Edu].csv"'})

{com}. 
. /*----------------------------------------------------*/
.    /* [>   2.  Employment  <] */ 
. /*----------------------------------------------------*/
. 
. cloglog mar_1 c.age##c.age coresx citysizex2 citysizex3 typex1 typex3 typex4 if sex == 1 & intmar_1_4 ~= 1
{res}
{txt}Iteration 0:{space 3}log likelihood = {res:-807.68143}  
Iteration 1:{space 3}log likelihood = {res:-807.42822}  
Iteration 2:{space 3}log likelihood = {res:-807.42801}  
Iteration 3:{space 3}log likelihood = {res:-807.42801}  
{res}
{txt}Complementary log-log regression                Number of obs     = {res}     4,128
                                                {txt}Zero outcomes     = {res}     3,907
                                                {txt}Nonzero outcomes  = {res}       221

                                                {txt}LR chi2({res}8{txt})        =  {res}   109.00
{txt}Log likelihood = {res}-807.42801                     {txt}Prob > chi2       =  {res}   0.0000

{txt}{hline 13}{c TT}{hline 11}{hline 11}{hline 9}{hline 8}{hline 13}{hline 12}
{col 1}       mar_1{col 14}{c |}      Coef.{col 26}   Std. Err.{col 38}      z{col 46}   P>|z|{col 54}     [95% Con{col 67}f. Interval]
{hline 13}{c +}{hline 11}{hline 11}{hline 9}{hline 8}{hline 13}{hline 12}
{space 9}age {c |}{col 14}{res}{space 2}  .123349{col 26}{space 2} .1372771{col 37}{space 1}    0.90{col 46}{space 3}0.369{col 54}{space 4}-.1457092{col 67}{space 3} .3924072
{txt}{space 12} {c |}
{space 1}c.age#c.age {c |}{col 14}{res}{space 2}-.0024437{col 26}{space 2} .0020709{col 37}{space 1}   -1.18{col 46}{space 3}0.238{col 54}{space 4}-.0065026{col 67}{space 3} .0016152
{txt}{space 12} {c |}
{space 6}coresx {c |}{col 14}{res}{space 2}-.8108811{col 26}{space 2} .1382171{col 37}{space 1}   -5.87{col 46}{space 3}0.000{col 54}{space 4}-1.081782{col 67}{space 3}-.5399805
{txt}{space 2}citysizex2 {c |}{col 14}{res}{space 2} .1252098{col 26}{space 2} .1750822{col 37}{space 1}    0.72{col 46}{space 3}0.475{col 54}{space 4} -.217945{col 67}{space 3} .4683646
{txt}{space 2}citysizex3 {c |}{col 14}{res}{space 2}-.0929144{col 26}{space 2} .1572815{col 37}{space 1}   -0.59{col 46}{space 3}0.555{col 54}{space 4}-.4011805{col 67}{space 3} .2153516
{txt}{space 6}typex1 {c |}{col 14}{res}{space 2} .8282511{col 26}{space 2} .2363017{col 37}{space 1}    3.51{col 46}{space 3}0.000{col 54}{space 4} .3651083{col 67}{space 3} 1.291394
{txt}{space 6}typex3 {c |}{col 14}{res}{space 2} .6593075{col 26}{space 2} .3434558{col 37}{space 1}    1.92{col 46}{space 3}0.055{col 54}{space 4}-.0138535{col 67}{space 3} 1.332469
{txt}{space 6}typex4 {c |}{col 14}{res}{space 2}-1.570639{col 26}{space 2} .5556546{col 37}{space 1}   -2.83{col 46}{space 3}0.005{col 54}{space 4}-2.659702{col 67}{space 3}-.4815762
{txt}{space 7}_cons {c |}{col 14}{res}{space 2}-4.304789{col 26}{space 2} 2.252052{col 37}{space 1}   -1.91{col 46}{space 3}0.056{col 54}{space 4} -8.71873{col 67}{space 3} .1091526
{txt}{hline 13}{c BT}{hline 11}{hline 11}{hline 9}{hline 8}{hline 13}{hline 12}

{com}. est sto model11
{txt}
{com}. cloglog mar_1 c.age##c.age coresx citysizex2 citysizex3 typex1 typex3 typex4 intmar_1_2 intmar_1_3  if sex == 1 & intmar_1_4 ~= 1, constraints(1)
{res}{txt}(note: constraint number 1 caused error {search r(111)})
{res}
{txt}Iteration 0:{space 3}log likelihood = {res:-753.25344}  
Iteration 1:{space 3}log likelihood = {res:-752.61068}  
Iteration 2:{space 3}log likelihood = {res:-752.60933}  
Iteration 3:{space 3}log likelihood = {res:-752.60933}  
{res}
{txt}Complementary log-log regression                Number of obs     = {res}     4,128
                                                {txt}Zero outcomes     = {res}     3,907
                                                {txt}Nonzero outcomes  = {res}       221

                                                {txt}LR chi2({res}10{txt})       =  {res}   218.64
{txt}Log likelihood = {res}-752.60933                     {txt}Prob > chi2       =  {res}   0.0000

{txt}{hline 13}{c TT}{hline 11}{hline 11}{hline 9}{hline 8}{hline 13}{hline 12}
{col 1}       mar_1{col 14}{c |}      Coef.{col 26}   Std. Err.{col 38}      z{col 46}   P>|z|{col 54}     [95% Con{col 67}f. Interval]
{hline 13}{c +}{hline 11}{hline 11}{hline 9}{hline 8}{hline 13}{hline 12}
{space 9}age {c |}{col 14}{res}{space 2} .1432033{col 26}{space 2} .1394914{col 37}{space 1}    1.03{col 46}{space 3}0.305{col 54}{space 4}-.1301948{col 67}{space 3} .4166015
{txt}{space 12} {c |}
{space 1}c.age#c.age {c |}{col 14}{res}{space 2}-.0024913{col 26}{space 2} .0021123{col 37}{space 1}   -1.18{col 46}{space 3}0.238{col 54}{space 4}-.0066314{col 67}{space 3} .0016487
{txt}{space 12} {c |}
{space 6}coresx {c |}{col 14}{res}{space 2}-.7770294{col 26}{space 2} .1378386{col 37}{space 1}   -5.64{col 46}{space 3}0.000{col 54}{space 4}-1.047188{col 67}{space 3}-.5068708
{txt}{space 2}citysizex2 {c |}{col 14}{res}{space 2} .0905468{col 26}{space 2} .1752342{col 37}{space 1}    0.52{col 46}{space 3}0.605{col 54}{space 4} -.252906{col 67}{space 3} .4339996
{txt}{space 2}citysizex3 {c |}{col 14}{res}{space 2}-.0611232{col 26}{space 2} .1568236{col 37}{space 1}   -0.39{col 46}{space 3}0.697{col 54}{space 4}-.3684919{col 67}{space 3} .2462454
{txt}{space 6}typex1 {c |}{col 14}{res}{space 2} .7301669{col 26}{space 2} .2368588{col 37}{space 1}    3.08{col 46}{space 3}0.002{col 54}{space 4} .2659321{col 67}{space 3} 1.194402
{txt}{space 6}typex3 {c |}{col 14}{res}{space 2} .7292596{col 26}{space 2} .3427792{col 37}{space 1}    2.13{col 46}{space 3}0.033{col 54}{space 4} .0574247{col 67}{space 3} 1.401095
{txt}{space 6}typex4 {c |}{col 14}{res}{space 2} -1.62859{col 26}{space 2} .5559616{col 37}{space 1}   -2.93{col 46}{space 3}0.003{col 54}{space 4}-2.718254{col 67}{space 3}-.5389251
{txt}{space 2}intmar_1_2 {c |}{col 14}{res}{space 2}-1.248827{col 26}{space 2} .1612993{col 37}{space 1}   -7.74{col 46}{space 3}0.000{col 54}{space 4}-1.564968{col 67}{space 3} -.932686
{txt}{space 2}intmar_1_3 {c |}{col 14}{res}{space 2}-2.192838{col 26}{space 2} .3639948{col 37}{space 1}   -6.02{col 46}{space 3}0.000{col 54}{space 4}-2.906255{col 67}{space 3}-1.479421
{txt}{space 7}_cons {c |}{col 14}{res}{space 2}-4.216348{col 26}{space 2} 2.278078{col 37}{space 1}   -1.85{col 46}{space 3}0.064{col 54}{space 4}-8.681298{col 67}{space 3} .2486026
{txt}{hline 13}{c BT}{hline 11}{hline 11}{hline 9}{hline 8}{hline 13}{hline 12}

{com}. est sto model21
{txt}
{com}. cloglog mar_1 c.age##c.age coresx citysizex2 citysizex3 typex1 typex3 typex4 intmar_1_2 intmar_1_3  c.typex1#c.intmar_1_2 c.typex1#c.intmar_1_3 c.typex3#c.intmar_1_2 c.typex4#c.intmar_1_2 if sex == 1 & intmar_1_4 ~= 1, constraints(1 2 3)
{res}{txt}(note: constraint number 1 caused error {search r(111)})
{txt}(note: constraint number 3 caused error {search r(111)})
{res}
{txt}Iteration 0:{space 3}log likelihood = {res:-752.17853}  
Iteration 1:{space 3}log likelihood = {res:-751.28587}  
Iteration 2:{space 3}log likelihood = {res:-751.28306}  
Iteration 3:{space 3}log likelihood = {res:-751.28306}  
{res}
{txt}Complementary log-log regression                Number of obs     = {res}     4,128
                                                {txt}Zero outcomes     = {res}     3,907
                                                {txt}Nonzero outcomes  = {res}       221

                                                {txt}Wald chi2({res}14{txt})     =  {res}   167.74
{txt}Log likelihood = {res}-751.28306                     {txt}Prob > chi2       =  {res}   0.0000

{txt}{hline 22}{c TT}{hline 11}{hline 11}{hline 9}{hline 8}{hline 13}{hline 12}
{col 1}                mar_1{col 23}{c |}      Coef.{col 35}   Std. Err.{col 47}      z{col 55}   P>|z|{col 63}     [95% Con{col 76}f. Interval]
{hline 22}{c +}{hline 11}{hline 11}{hline 9}{hline 8}{hline 13}{hline 12}
{space 18}age {c |}{col 23}{res}{space 2}   .14318{col 35}{space 2} .1394086{col 46}{space 1}    1.03{col 55}{space 3}0.304{col 63}{space 4}-.1300558{col 76}{space 3} .4164158
{txt}{space 21} {c |}
{space 10}c.age#c.age {c |}{col 23}{res}{space 2}-.0024965{col 35}{space 2} .0021112{col 46}{space 1}   -1.18{col 55}{space 3}0.237{col 63}{space 4}-.0066343{col 76}{space 3} .0016413
{txt}{space 21} {c |}
{space 15}coresx {c |}{col 23}{res}{space 2}-.7849245{col 35}{space 2} .1381579{col 46}{space 1}   -5.68{col 55}{space 3}0.000{col 63}{space 4}-1.055709{col 76}{space 3}-.5141401
{txt}{space 11}citysizex2 {c |}{col 23}{res}{space 2} .0938221{col 35}{space 2} .1753397{col 46}{space 1}    0.54{col 55}{space 3}0.593{col 63}{space 4}-.2498373{col 76}{space 3} .4374816
{txt}{space 11}citysizex3 {c |}{col 23}{res}{space 2}-.0626915{col 35}{space 2} .1569689{col 46}{space 1}   -0.40{col 55}{space 3}0.690{col 63}{space 4} -.370345{col 76}{space 3} .2449619
{txt}{space 15}typex1 {c |}{col 23}{res}{space 2} .6995731{col 35}{space 2} .2754246{col 46}{space 1}    2.54{col 55}{space 3}0.011{col 63}{space 4} .1597508{col 76}{space 3} 1.239395
{txt}{space 15}typex3 {c |}{col 23}{res}{space 2} .6736497{col 35}{space 2} .4092291{col 46}{space 1}    1.65{col 55}{space 3}0.100{col 63}{space 4}-.1284247{col 76}{space 3} 1.475724
{txt}{space 15}typex4 {c |}{col 23}{res}{space 2}-2.110542{col 35}{space 2} .7594718{col 46}{space 1}   -2.78{col 55}{space 3}0.005{col 63}{space 4} -3.59908{col 76}{space 3}-.6220049
{txt}{space 11}intmar_1_2 {c |}{col 23}{res}{space 2} -1.29995{col 35}{space 2} .5175828{col 46}{space 1}   -2.51{col 55}{space 3}0.012{col 63}{space 4}-2.314393{col 76}{space 3} -.285506
{txt}{space 11}intmar_1_3 {c |}{col 23}{res}{space 2}-2.871199{col 35}{space 2} 1.021095{col 46}{space 1}   -2.81{col 55}{space 3}0.005{col 63}{space 4}-4.872509{col 76}{space 3}-.8698896
{txt}{space 21} {c |}
c.typex1#c.intmar_1_2 {c |}{col 23}{res}{space 2}   .00068{col 35}{space 2} .5486355{col 46}{space 1}    0.00{col 55}{space 3}0.999{col 63}{space 4}-1.074626{col 76}{space 3} 1.075986
{txt}{space 21} {c |}
c.typex1#c.intmar_1_3 {c |}{col 23}{res}{space 2}  .828283{col 35}{space 2} 1.092332{col 46}{space 1}    0.76{col 55}{space 3}0.448{col 63}{space 4}-1.312648{col 76}{space 3} 2.969214
{txt}{space 21} {c |}
c.typex3#c.intmar_1_2 {c |}{col 23}{res}{space 2} .2242809{col 35}{space 2} .7537604{col 46}{space 1}    0.30{col 55}{space 3}0.766{col 63}{space 4}-1.253062{col 76}{space 3} 1.701624
{txt}{space 21} {c |}
c.typex4#c.intmar_1_2 {c |}{col 23}{res}{space 2} 1.385567{col 35}{space 2} 1.126123{col 46}{space 1}    1.23{col 55}{space 3}0.219{col 63}{space 4}-.8215937{col 76}{space 3} 3.592728
{txt}{space 21} {c |}
{space 16}_cons {c |}{col 23}{res}{space 2}-4.170178{col 35}{space 2} 2.279982{col 46}{space 1}   -1.83{col 55}{space 3}0.067{col 63}{space 4} -8.63886{col 76}{space 3} .2985046
{txt}{hline 22}{c BT}{hline 11}{hline 11}{hline 9}{hline 8}{hline 13}{hline 12}

{com}. est sto model31
{txt}
{com}. 
. cloglog mar_2 c.age##c.age coresx citysizex2 citysizex3 typex1 typex3 typex4 if sex == 2
{res}
{txt}Iteration 0:{space 3}log likelihood = {res:-1114.3264}  
Iteration 1:{space 3}log likelihood = {res:-1113.7749}  
Iteration 2:{space 3}log likelihood = {res:-1113.7743}  
Iteration 3:{space 3}log likelihood = {res:-1113.7743}  
{res}
{txt}Complementary log-log regression                Number of obs     = {res}     4,579
                                                {txt}Zero outcomes     = {res}     4,249
                                                {txt}Nonzero outcomes  = {res}       330

                                                {txt}LR chi2({res}8{txt})        =  {res}   143.97
{txt}Log likelihood = {res}-1113.7743                     {txt}Prob > chi2       =  {res}   0.0000

{txt}{hline 13}{c TT}{hline 11}{hline 11}{hline 9}{hline 8}{hline 13}{hline 12}
{col 1}       mar_2{col 14}{c |}      Coef.{col 26}   Std. Err.{col 38}      z{col 46}   P>|z|{col 54}     [95% Con{col 67}f. Interval]
{hline 13}{c +}{hline 11}{hline 11}{hline 9}{hline 8}{hline 13}{hline 12}
{space 9}age {c |}{col 14}{res}{space 2} 1.065053{col 26}{space 2} .1481542{col 37}{space 1}    7.19{col 46}{space 3}0.000{col 54}{space 4} .7746761{col 67}{space 3}  1.35543
{txt}{space 12} {c |}
{space 1}c.age#c.age {c |}{col 14}{res}{space 2}-.0173416{col 26}{space 2} .0023463{col 37}{space 1}   -7.39{col 46}{space 3}0.000{col 54}{space 4}-.0219402{col 67}{space 3} -.012743
{txt}{space 12} {c |}
{space 6}coresx {c |}{col 14}{res}{space 2}-.3969634{col 26}{space 2}  .121551{col 37}{space 1}   -3.27{col 46}{space 3}0.001{col 54}{space 4} -.635199{col 67}{space 3}-.1587278
{txt}{space 2}citysizex2 {c |}{col 14}{res}{space 2} .1356335{col 26}{space 2} .1433182{col 37}{space 1}    0.95{col 46}{space 3}0.344{col 54}{space 4} -.145265{col 67}{space 3} .4165319
{txt}{space 2}citysizex3 {c |}{col 14}{res}{space 2} .0781326{col 26}{space 2} .1303383{col 37}{space 1}    0.60{col 46}{space 3}0.549{col 54}{space 4}-.1773259{col 67}{space 3}  .333591
{txt}{space 6}typex1 {c |}{col 14}{res}{space 2}   .21741{col 26}{space 2} .1273628{col 37}{space 1}    1.71{col 46}{space 3}0.088{col 54}{space 4}-.0322166{col 67}{space 3} .4670365
{txt}{space 6}typex3 {c |}{col 14}{res}{space 2}-.2891069{col 26}{space 2}  .423057{col 37}{space 1}   -0.68{col 46}{space 3}0.494{col 54}{space 4}-1.118283{col 67}{space 3} .5400696
{txt}{space 6}typex4 {c |}{col 14}{res}{space 2}-.7637143{col 26}{space 2} .2832051{col 37}{space 1}   -2.70{col 46}{space 3}0.007{col 54}{space 4}-1.318786{col 67}{space 3}-.2086426
{txt}{space 7}_cons {c |}{col 14}{res}{space 2}-18.31241{col 26}{space 2} 2.321448{col 37}{space 1}   -7.89{col 46}{space 3}0.000{col 54}{space 4}-22.86236{col 67}{space 3}-13.76245
{txt}{hline 13}{c BT}{hline 11}{hline 11}{hline 9}{hline 8}{hline 13}{hline 12}

{com}. est sto model12
{txt}
{com}. cloglog mar_2 c.age##c.age coresx citysizex2 citysizex3 typex1 typex3 typex4 intmar_1_2 intmar_1_3 intmar_1_4 if sex == 2
{res}
{txt}Iteration 0:{space 3}log likelihood = {res:-1051.2601}  
Iteration 1:{space 3}log likelihood = {res:-1049.8435}  
Iteration 2:{space 3}log likelihood = {res:-1049.8396}  
Iteration 3:{space 3}log likelihood = {res:-1049.8396}  
{res}
{txt}Complementary log-log regression                Number of obs     = {res}     4,579
                                                {txt}Zero outcomes     = {res}     4,249
                                                {txt}Nonzero outcomes  = {res}       330

                                                {txt}LR chi2({res}11{txt})       =  {res}   271.84
{txt}Log likelihood = {res}-1049.8396                     {txt}Prob > chi2       =  {res}   0.0000

{txt}{hline 13}{c TT}{hline 11}{hline 11}{hline 9}{hline 8}{hline 13}{hline 12}
{col 1}       mar_2{col 14}{c |}      Coef.{col 26}   Std. Err.{col 38}      z{col 46}   P>|z|{col 54}     [95% Con{col 67}f. Interval]
{hline 13}{c +}{hline 11}{hline 11}{hline 9}{hline 8}{hline 13}{hline 12}
{space 9}age {c |}{col 14}{res}{space 2} 1.042082{col 26}{space 2}  .150231{col 37}{space 1}    6.94{col 46}{space 3}0.000{col 54}{space 4} .7476343{col 67}{space 3} 1.336529
{txt}{space 12} {c |}
{space 1}c.age#c.age {c |}{col 14}{res}{space 2}-.0165007{col 26}{space 2} .0023821{col 37}{space 1}   -6.93{col 46}{space 3}0.000{col 54}{space 4}-.0211697{col 67}{space 3}-.0118318
{txt}{space 12} {c |}
{space 6}coresx {c |}{col 14}{res}{space 2}-.3544956{col 26}{space 2} .1222668{col 37}{space 1}   -2.90{col 46}{space 3}0.004{col 54}{space 4}-.5941341{col 67}{space 3} -.114857
{txt}{space 2}citysizex2 {c |}{col 14}{res}{space 2}  .130831{col 26}{space 2} .1435077{col 37}{space 1}    0.91{col 46}{space 3}0.362{col 54}{space 4}-.1504389{col 67}{space 3}  .412101
{txt}{space 2}citysizex3 {c |}{col 14}{res}{space 2} .0880568{col 26}{space 2} .1305596{col 37}{space 1}    0.67{col 46}{space 3}0.500{col 54}{space 4}-.1678353{col 67}{space 3}  .343949
{txt}{space 6}typex1 {c |}{col 14}{res}{space 2} .0910655{col 26}{space 2} .1279835{col 37}{space 1}    0.71{col 46}{space 3}0.477{col 54}{space 4}-.1597776{col 67}{space 3} .3419085
{txt}{space 6}typex3 {c |}{col 14}{res}{space 2}-.1620919{col 26}{space 2} .4231973{col 37}{space 1}   -0.38{col 46}{space 3}0.702{col 54}{space 4}-.9915434{col 67}{space 3} .6673597
{txt}{space 6}typex4 {c |}{col 14}{res}{space 2}-.7161225{col 26}{space 2} .2843555{col 37}{space 1}   -2.52{col 46}{space 3}0.012{col 54}{space 4}-1.273449{col 67}{space 3}-.1587961
{txt}{space 2}intmar_1_2 {c |}{col 14}{res}{space 2}-.9526338{col 26}{space 2} .1305937{col 37}{space 1}   -7.29{col 46}{space 3}0.000{col 54}{space 4}-1.208593{col 67}{space 3}-.6966749
{txt}{space 2}intmar_1_3 {c |}{col 14}{res}{space 2}-1.468109{col 26}{space 2} .2425743{col 37}{space 1}   -6.05{col 46}{space 3}0.000{col 54}{space 4}-1.943546{col 67}{space 3}-.9926724
{txt}{space 2}intmar_1_4 {c |}{col 14}{res}{space 2} -3.16482{col 26}{space 2} .7113734{col 37}{space 1}   -4.45{col 46}{space 3}0.000{col 54}{space 4}-4.559086{col 67}{space 3}-1.770554
{txt}{space 7}_cons {c |}{col 14}{res}{space 2}-17.82336{col 26}{space 2}  2.35131{col 37}{space 1}   -7.58{col 46}{space 3}0.000{col 54}{space 4}-22.43185{col 67}{space 3}-13.21488
{txt}{hline 13}{c BT}{hline 11}{hline 11}{hline 9}{hline 8}{hline 13}{hline 12}

{com}. est sto model22
{txt}
{com}. cloglog mar_2 c.age##c.age coresx citysizex2 citysizex3 typex1 typex3 typex4 intmar_1_2 intmar_1_3 intmar_1_4 c.typex1#c.intmar_1_2 c.typex1#c.intmar_1_3 c.typex3#c.intmar_1_2 c.typex4#c.intmar_1_2 c.typex4#c.intmar_1_3 if sex == 2 , constraints(5)
{res}{txt}(note: constraint number 5 caused error {search r(111)})
{res}
{txt}Iteration 0:{space 3}log likelihood = {res:-1048.3536}  
Iteration 1:{space 3}log likelihood = {res:-1046.8927}  
Iteration 2:{space 3}log likelihood = {res:-1046.8884}  
Iteration 3:{space 3}log likelihood = {res:-1046.8884}  
{res}
{txt}Complementary log-log regression                Number of obs     = {res}     4,579
                                                {txt}Zero outcomes     = {res}     4,249
                                                {txt}Nonzero outcomes  = {res}       330

                                                {txt}LR chi2({res}16{txt})       =  {res}   277.74
{txt}Log likelihood = {res}-1046.8884                     {txt}Prob > chi2       =  {res}   0.0000

{txt}{hline 22}{c TT}{hline 11}{hline 11}{hline 9}{hline 8}{hline 13}{hline 12}
{col 1}                mar_2{col 23}{c |}      Coef.{col 35}   Std. Err.{col 47}      z{col 55}   P>|z|{col 63}     [95% Con{col 76}f. Interval]
{hline 22}{c +}{hline 11}{hline 11}{hline 9}{hline 8}{hline 13}{hline 12}
{space 18}age {c |}{col 23}{res}{space 2} 1.032375{col 35}{space 2}  .150569{col 46}{space 1}    6.86{col 55}{space 3}0.000{col 63}{space 4} .7372648{col 76}{space 3} 1.327484
{txt}{space 21} {c |}
{space 10}c.age#c.age {c |}{col 23}{res}{space 2}-.0163392{col 35}{space 2} .0023871{col 46}{space 1}   -6.84{col 55}{space 3}0.000{col 63}{space 4}-.0210177{col 76}{space 3}-.0116606
{txt}{space 21} {c |}
{space 15}coresx {c |}{col 23}{res}{space 2}-.3502196{col 35}{space 2} .1223782{col 46}{space 1}   -2.86{col 55}{space 3}0.004{col 63}{space 4}-.5900765{col 76}{space 3}-.1103627
{txt}{space 11}citysizex2 {c |}{col 23}{res}{space 2} .1280107{col 35}{space 2} .1435741{col 46}{space 1}    0.89{col 55}{space 3}0.373{col 63}{space 4}-.1533894{col 76}{space 3} .4094108
{txt}{space 11}citysizex3 {c |}{col 23}{res}{space 2} .0865231{col 35}{space 2}  .130519{col 46}{space 1}    0.66{col 55}{space 3}0.507{col 63}{space 4}-.1692894{col 76}{space 3} .3423356
{txt}{space 15}typex1 {c |}{col 23}{res}{space 2} .1315224{col 35}{space 2} .1566236{col 46}{space 1}    0.84{col 55}{space 3}0.401{col 63}{space 4}-.1754543{col 76}{space 3} .4384991
{txt}{space 15}typex3 {c |}{col 23}{res}{space 2}-.1986446{col 35}{space 2} .5170166{col 46}{space 1}   -0.38{col 55}{space 3}0.701{col 63}{space 4}-1.211979{col 76}{space 3} .8146894
{txt}{space 15}typex4 {c |}{col 23}{res}{space 2}-.7200509{col 35}{space 2} .3489763{col 46}{space 1}   -2.06{col 55}{space 3}0.039{col 63}{space 4}-1.404032{col 76}{space 3}-.0360699
{txt}{space 11}intmar_1_2 {c |}{col 23}{res}{space 2}-.9655555{col 35}{space 2} .2530106{col 46}{space 1}   -3.82{col 55}{space 3}0.000{col 63}{space 4}-1.461447{col 76}{space 3}-.4696638
{txt}{space 11}intmar_1_3 {c |}{col 23}{res}{space 2}-1.139241{col 35}{space 2} .3441657{col 46}{space 1}   -3.31{col 55}{space 3}0.001{col 63}{space 4}-1.813793{col 76}{space 3}-.4646885
{txt}{space 11}intmar_1_4 {c |}{col 23}{res}{space 2}-3.157908{col 35}{space 2} .7115708{col 46}{space 1}   -4.44{col 55}{space 3}0.000{col 63}{space 4}-4.552561{col 76}{space 3}-1.763255
{txt}{space 21} {c |}
c.typex1#c.intmar_1_2 {c |}{col 23}{res}{space 2}  .043961{col 35}{space 2} .2971292{col 46}{space 1}    0.15{col 55}{space 3}0.882{col 63}{space 4}-.5384015{col 76}{space 3} .6263235
{txt}{space 21} {c |}
c.typex1#c.intmar_1_3 {c |}{col 23}{res}{space 2}-.8929142{col 35}{space 2} .5393694{col 46}{space 1}   -1.66{col 55}{space 3}0.098{col 63}{space 4}-1.950059{col 76}{space 3} .1642303
{txt}{space 21} {c |}
c.typex3#c.intmar_1_2 {c |}{col 23}{res}{space 2} .0792894{col 35}{space 2} .9016321{col 46}{space 1}    0.09{col 55}{space 3}0.930{col 63}{space 4}-1.687877{col 76}{space 3} 1.846456
{txt}{space 21} {c |}
c.typex4#c.intmar_1_2 {c |}{col 23}{res}{space 2} -.518444{col 35}{space 2} .8155559{col 46}{space 1}   -0.64{col 55}{space 3}0.525{col 63}{space 4}-2.116904{col 76}{space 3} 1.080016
{txt}{space 21} {c |}
c.typex4#c.intmar_1_3 {c |}{col 23}{res}{space 2} .6164825{col 35}{space 2} .7435513{col 46}{space 1}    0.83{col 55}{space 3}0.407{col 63}{space 4}-.8408514{col 76}{space 3} 2.073816
{txt}{space 21} {c |}
{space 16}_cons {c |}{col 23}{res}{space 2}-17.70948{col 35}{space 2} 2.360115{col 46}{space 1}   -7.50{col 55}{space 3}0.000{col 63}{space 4}-22.33522{col 76}{space 3}-13.08374
{txt}{hline 22}{c BT}{hline 11}{hline 11}{hline 9}{hline 8}{hline 13}{hline 12}

{com}. est sto model32
{txt}
{com}. 
. esttab model11 model21 model31 model12 model22 model32 using `"`path'Results/Regression/Cloglog`=subinstr("`c(current_date)'"," ","",.)'[Emp].csv"', ci scalar(N ll) nostar b(2) label  replace noomitted title(Cloglog models (those unmarried at wave 3))
{res}{txt}(output written to {browse  `"Results/Regression/Cloglog23Oct2020[Emp].csv"'})

{com}. 
. 
. 
. 
{txt}end of do-file

{com}. 
. **********************************************************************
. * Figures 4,5: Trajectories of men and women’s marriage desires 
. * Appendix Table 2: Distribution of marriage desire trajectory groups
. **********************************************************************
. 
. do "5.Trajectory.do"
{txt}
{com}. 
. *** Load dataset ***
. use "JLPSWave1-9long.dta",replace
{txt}
{com}. 
. /**********************************************************************/
. /*  SECTION 1: Create Riverplot dataset                 
>     Notes: */
. /**********************************************************************/
. ** Omit missing cases **
. sort id wave
{txt}
{com}. egen n_obs=count(id),by(id)
{txt}
{com}. keep if n_obs==9
{txt}(5,643 observations deleted)

{com}. ** Labeling **
. recode intmar 1=2 2=3 3=4 4=5 5=6 8=1
{txt}(intmar: 8631 changes made)

{com}. label define intmarl 2 "2.Definitely want to marry" 3 "3.Want to marry if possible" 4 "4.Don't care if marry or not" 5 "5.Not thinking about marriage" 6 "6.Don't want to marry" 1"1.Married" ,replace
{txt}
{com}. label values intmar intmarl
{txt}
{com}. ** Export **
. sort id wave
{txt}
{com}. by id: gen intmarx=intmar if wave == 1
{txt}(7,672 missing values generated)

{com}. by id: egen intmar_w1 = max(intmarx)
{txt}
{com}. label values intmar_w1 intmarl
{txt}
{com}. drop intmarx
{txt}
{com}. keep if intmar_w1 ~=8
{txt}(0 observations deleted)

{com}. keep id wave intmar sex redu intmar_w1
{txt}
{com}. export delimited using "Results/Trajectory/IntmarLong_w1-9.csv", replace
{res}{txt}file Results/Trajectory/IntmarLong_w1-9.csv saved

{com}. 
. /**********************************************************************/
. /*  SECTION 1: Tabuluate trajectories           
>     Notes: */
. /**********************************************************************/
. 
. ** Reshape wide **
. xtset id wave
{res}{txt}{col 8}panel variable:  {res}id (strongly balanced)
{txt}{col 9}time variable:  {res}{col 25}wave, 1 to 9
{txt}{col 17}delta:  {res}1 unit
{txt}
{com}. recode intmar 4/5=4 6=5
{txt}(intmar: 841 changes made)

{com}. label define intmarll 2 "2.Definitely want to marry" 3 "3.Want to marry if possible" 4 "4.Don't care / Not thinking" 5 "5.Don't want to marry" 1"1.Married" ,replace
{txt}
{com}. label values intmar intmarll
{txt}
{com}. reshape wide intmar , i(id) j(wave)
{txt}(note: j = 1 2 3 4 5 6 7 8 9)

Data{col 36}long{col 43}->{col 48}wide
{hline 77}
Number of obs.                 {res}    8631   {txt}->{res}     959
{txt}Number of variables            {res}       6   {txt}->{res}      13
{txt}j variable (9 values)              {res}wave   {txt}->   (dropped)
xij variables:
                                 {res}intmar   {txt}->   {res}intmar1 intmar2 ... intmar9
{txt}{hline 77}

{com}. 
. ** Create trajectory **
. gen traj1=0
{txt}
{com}. replace traj1=2 if intmar1==2
{txt}(377 real changes made)

{com}. replace traj1=3 if intmar1==3 | intmar1==4
{txt}(554 real changes made)

{com}. replace traj1=4 if intmar1==5
{txt}(28 real changes made)

{com}. 
. forvalues i=2/9{c -(}
{txt}  2{com}. gen traj`i' = 0
{txt}  3{com}. forvalues j=1/8{c -(}
{txt}  4{com}. replace traj`i' =       1       if      intmar`j' ==    1        &      intmar`i' ==    1       &       `i'-`j'==1
{txt}  5{com}. replace traj`i' =       1       if      intmar`j' ==    2        &      intmar`i' ==    1       &       `i'-`j'==1
{txt}  6{com}. replace traj`i' =       1       if      intmar`j' ==    3        &      intmar`i' ==    1       &       `i'-`j'==1
{txt}  7{com}. replace traj`i' =       1       if      intmar`j' ==    4        &      intmar`i' ==    1       &       `i'-`j'==1
{txt}  8{com}. replace traj`i' =       1       if      intmar`j' ==    5        &      intmar`i' ==    1       &       `i'-`j'==1
{txt}  9{com}. replace traj`i' =       .       if      intmar`j' ==    1        &      intmar`i' ==    2       &       `i'-`j'==1
{txt} 10{com}. replace traj`i' =       2       if      intmar`j' ==    2        &      intmar`i' ==    2       &       `i'-`j'==1
{txt} 11{com}. replace traj`i' =       2       if      intmar`j' ==    3        &      intmar`i' ==    2       &       `i'-`j'==1
{txt} 12{com}. replace traj`i' =       5       if      intmar`j' ==    4        &      intmar`i' ==    2       &       `i'-`j'==1
{txt} 13{com}. replace traj`i' =       5       if      intmar`j' ==    5        &      intmar`i' ==    2       &       `i'-`j'==1
{txt} 14{com}. replace traj`i' =       .       if      intmar`j' ==    1        &      intmar`i' ==    3       &       `i'-`j'==1
{txt} 15{com}. replace traj`i' =       2       if      intmar`j' ==    2        &      intmar`i' ==    3       &       `i'-`j'==1
{txt} 16{com}. replace traj`i' =       3       if      intmar`j' ==    3        &      intmar`i' ==    3       &       `i'-`j'==1
{txt} 17{com}. replace traj`i' =       3       if      intmar`j' ==    4        &      intmar`i' ==    3       &       `i'-`j'==1
{txt} 18{com}. replace traj`i' =       5       if      intmar`j' ==    5        &      intmar`i' ==    3       &       `i'-`j'==1
{txt} 19{com}. replace traj`i' =       .       if      intmar`j' ==    1        &      intmar`i' ==    4       &       `i'-`j'==1
{txt} 20{com}. replace traj`i' =       5       if      intmar`j' ==    2        &      intmar`i' ==    4       &       `i'-`j'==1
{txt} 21{com}. replace traj`i' =       3       if      intmar`j' ==    3        &      intmar`i' ==    4       &       `i'-`j'==1
{txt} 22{com}. replace traj`i' =       3       if      intmar`j' ==    4        &      intmar`i' ==    4       &       `i'-`j'==1
{txt} 23{com}. replace traj`i' =       3       if      intmar`j' ==    5        &      intmar`i' ==    4       &       `i'-`j'==1
{txt} 24{com}. replace traj`i' =       .       if      intmar`j' ==    1        &      intmar`i' ==    5       &       `i'-`j'==1
{txt} 25{com}. replace traj`i' =       5       if      intmar`j' ==    2        &      intmar`i' ==    5       &       `i'-`j'==1
{txt} 26{com}. replace traj`i' =       4       if      intmar`j' ==    3        &      intmar`i' ==    5       &       `i'-`j'==1
{txt} 27{com}. replace traj`i' =       4       if      intmar`j' ==    4        &      intmar`i' ==    5       &       `i'-`j'==1
{txt} 28{com}. replace traj`i' =       4       if      intmar`j' ==    5        &      intmar`i' ==    5       &       `i'-`j'==1
{txt} 29{com}. {c )-}
{txt} 30{com}. {c )-}
{txt}(0 real changes made)
(33 real changes made)
(10 real changes made)
(2 real changes made)
(0 real changes made)
(0 real changes made)
(250 real changes made)
(61 real changes made)
(4 real changes made)
(0 real changes made)
(0 real changes made)
(82 real changes made)
(220 real changes made)
(42 real changes made)
(2 real changes made)
(0 real changes made)
(11 real changes made)
(63 real changes made)
(145 real changes made)
(12 real changes made)
(0 real changes made)
(1 real change made)
(1 real change made)
(6 real changes made)
(14 real changes made)
(0 real changes made)
(0 real changes made)
(0 real changes made)
(0 real changes made)
(0 real changes made)
(0 real changes made)
(0 real changes made)
(0 real changes made)
(0 real changes made)
(0 real changes made)
(0 real changes made)
(0 real changes made)
(0 real changes made)
(0 real changes made)
(0 real changes made)
(0 real changes made)
(0 real changes made)
(0 real changes made)
(0 real changes made)
(0 real changes made)
(0 real changes made)
(0 real changes made)
(0 real changes made)
(0 real changes made)
(0 real changes made)
(0 real changes made)
(0 real changes made)
(0 real changes made)
(0 real changes made)
(0 real changes made)
(0 real changes made)
(0 real changes made)
(0 real changes made)
(0 real changes made)
(0 real changes made)
(0 real changes made)
(0 real changes made)
(0 real changes made)
(0 real changes made)
(0 real changes made)
(0 real changes made)
(0 real changes made)
(0 real changes made)
(0 real changes made)
(0 real changes made)
(0 real changes made)
(0 real changes made)
(0 real changes made)
(0 real changes made)
(0 real changes made)
(0 real changes made)
(0 real changes made)
(0 real changes made)
(0 real changes made)
(0 real changes made)
(0 real changes made)
(0 real changes made)
(0 real changes made)
(0 real changes made)
(0 real changes made)
(0 real changes made)
(0 real changes made)
(0 real changes made)
(0 real changes made)
(0 real changes made)
(0 real changes made)
(0 real changes made)
(0 real changes made)
(0 real changes made)
(0 real changes made)
(0 real changes made)
(0 real changes made)
(0 real changes made)
(0 real changes made)
(0 real changes made)
(0 real changes made)
(0 real changes made)
(0 real changes made)
(0 real changes made)
(0 real changes made)
(0 real changes made)
(0 real changes made)
(0 real changes made)
(0 real changes made)
(0 real changes made)
(0 real changes made)
(0 real changes made)
(0 real changes made)
(0 real changes made)
(0 real changes made)
(0 real changes made)
(0 real changes made)
(0 real changes made)
(0 real changes made)
(0 real changes made)
(0 real changes made)
(0 real changes made)
(0 real changes made)
(0 real changes made)
(0 real changes made)
(0 real changes made)
(0 real changes made)
(0 real changes made)
(0 real changes made)
(0 real changes made)
(0 real changes made)
(0 real changes made)
(0 real changes made)
(0 real changes made)
(0 real changes made)
(0 real changes made)
(0 real changes made)
(0 real changes made)
(0 real changes made)
(0 real changes made)
(0 real changes made)
(0 real changes made)
(0 real changes made)
(0 real changes made)
(0 real changes made)
(0 real changes made)
(0 real changes made)
(0 real changes made)
(0 real changes made)
(0 real changes made)
(0 real changes made)
(0 real changes made)
(0 real changes made)
(0 real changes made)
(0 real changes made)
(0 real changes made)
(0 real changes made)
(0 real changes made)
(0 real changes made)
(0 real changes made)
(0 real changes made)
(0 real changes made)
(0 real changes made)
(0 real changes made)
(0 real changes made)
(0 real changes made)
(0 real changes made)
(0 real changes made)
(0 real changes made)
(0 real changes made)
(0 real changes made)
(0 real changes made)
(0 real changes made)
(0 real changes made)
(0 real changes made)
(0 real changes made)
(0 real changes made)
(0 real changes made)
(0 real changes made)
(0 real changes made)
(0 real changes made)
(0 real changes made)
(0 real changes made)
(0 real changes made)
(0 real changes made)
(0 real changes made)
(0 real changes made)
(0 real changes made)
(0 real changes made)
(0 real changes made)
(0 real changes made)
(0 real changes made)
(0 real changes made)
(0 real changes made)
(0 real changes made)
(0 real changes made)
(0 real changes made)
(0 real changes made)
(0 real changes made)
(0 real changes made)
(0 real changes made)
(0 real changes made)
(0 real changes made)
(0 real changes made)
(0 real changes made)
(0 real changes made)
(0 real changes made)
(0 real changes made)
(0 real changes made)
(0 real changes made)
(0 real changes made)
(0 real changes made)
(0 real changes made)
(0 real changes made)
(0 real changes made)
(0 real changes made)
(0 real changes made)
(0 real changes made)
(0 real changes made)
(0 real changes made)
(0 real changes made)
(0 real changes made)
(0 real changes made)
(0 real changes made)
(0 real changes made)
(45 real changes made)
(42 real changes made)
(12 real changes made)
(3 real changes made)
(0 real changes made)
(0 real changes made)
(212 real changes made)
(75 real changes made)
(6 real changes made)
(2 real changes made)
(0 real changes made)
(57 real changes made)
(219 real changes made)
(62 real changes made)
(4 real changes made)
(0 real changes made)
(4 real changes made)
(37 real changes made)
(150 real changes made)
(8 real changes made)
(0 real changes made)
(0 real changes made)
(3 real changes made)
(10 real changes made)
(8 real changes made)
(0 real changes made)
(0 real changes made)
(0 real changes made)
(0 real changes made)
(0 real changes made)
(0 real changes made)
(0 real changes made)
(0 real changes made)
(0 real changes made)
(0 real changes made)
(0 real changes made)
(0 real changes made)
(0 real changes made)
(0 real changes made)
(0 real changes made)
(0 real changes made)
(0 real changes made)
(0 real changes made)
(0 real changes made)
(0 real changes made)
(0 real changes made)
(0 real changes made)
(0 real changes made)
(0 real changes made)
(0 real changes made)
(0 real changes made)
(0 real changes made)
(0 real changes made)
(0 real changes made)
(0 real changes made)
(0 real changes made)
(0 real changes made)
(0 real changes made)
(0 real changes made)
(0 real changes made)
(0 real changes made)
(0 real changes made)
(0 real changes made)
(0 real changes made)
(0 real changes made)
(0 real changes made)
(0 real changes made)
(0 real changes made)
(0 real changes made)
(0 real changes made)
(0 real changes made)
(0 real changes made)
(0 real changes made)
(0 real changes made)
(0 real changes made)
(0 real changes made)
(0 real changes made)
(0 real changes made)
(0 real changes made)
(0 real changes made)
(0 real changes made)
(0 real changes made)
(0 real changes made)
(0 real changes made)
(0 real changes made)
(0 real changes made)
(0 real changes made)
(0 real changes made)
(0 real changes made)
(0 real changes made)
(0 real changes made)
(0 real changes made)
(0 real changes made)
(0 real changes made)
(0 real changes made)
(0 real changes made)
(0 real changes made)
(0 real changes made)
(0 real changes made)
(0 real changes made)
(0 real changes made)
(0 real changes made)
(0 real changes made)
(0 real changes made)
(0 real changes made)
(0 real changes made)
(0 real changes made)
(0 real changes made)
(0 real changes made)
(0 real changes made)
(0 real changes made)
(0 real changes made)
(0 real changes made)
(0 real changes made)
(0 real changes made)
(0 real changes made)
(0 real changes made)
(0 real changes made)
(0 real changes made)
(0 real changes made)
(0 real changes made)
(0 real changes made)
(0 real changes made)
(0 real changes made)
(0 real changes made)
(0 real changes made)
(0 real changes made)
(0 real changes made)
(0 real changes made)
(0 real changes made)
(0 real changes made)
(0 real changes made)
(0 real changes made)
(0 real changes made)
(0 real changes made)
(0 real changes made)
(0 real changes made)
(0 real changes made)
(0 real changes made)
(0 real changes made)
(0 real changes made)
(0 real changes made)
(0 real changes made)
(0 real changes made)
(0 real changes made)
(0 real changes made)
(0 real changes made)
(0 real changes made)
(0 real changes made)
(0 real changes made)
(0 real changes made)
(0 real changes made)
(0 real changes made)
(0 real changes made)
(0 real changes made)
(0 real changes made)
(0 real changes made)
(0 real changes made)
(0 real changes made)
(0 real changes made)
(0 real changes made)
(0 real changes made)
(0 real changes made)
(0 real changes made)
(0 real changes made)
(0 real changes made)
(0 real changes made)
(0 real changes made)
(0 real changes made)
(0 real changes made)
(0 real changes made)
(0 real changes made)
(0 real changes made)
(0 real changes made)
(0 real changes made)
(0 real changes made)
(0 real changes made)
(0 real changes made)
(0 real changes made)
(0 real changes made)
(0 real changes made)
(0 real changes made)
(0 real changes made)
(0 real changes made)
(0 real changes made)
(0 real changes made)
(0 real changes made)
(0 real changes made)
(0 real changes made)
(0 real changes made)
(0 real changes made)
(0 real changes made)
(0 real changes made)
(0 real changes made)
(0 real changes made)
(0 real changes made)
(0 real changes made)
(0 real changes made)
(0 real changes made)
(0 real changes made)
(0 real changes made)
(0 real changes made)
(0 real changes made)
(0 real changes made)
(0 real changes made)
(0 real changes made)
(0 real changes made)
(0 real changes made)
(0 real changes made)
(0 real changes made)
(0 real changes made)
(0 real changes made)
(0 real changes made)
(0 real changes made)
(0 real changes made)
(0 real changes made)
(0 real changes made)
(0 real changes made)
(0 real changes made)
(0 real changes made)
(0 real changes made)
(0 real changes made)
(0 real changes made)
(0 real changes made)
(0 real changes made)
(102 real changes made)
(39 real changes made)
(15 real changes made)
(4 real changes made)
(0 real changes made)
(0 real changes made)
(200 real changes made)
(89 real changes made)
(10 real changes made)
(0 real changes made)
(0 real changes made)
(49 real changes made)
(203 real changes made)
(51 real changes made)
(2 real changes made)
(0 real changes made)
(6 real changes made)
(35 real changes made)
(125 real changes made)
(10 real changes made)
(0 real changes made)
(1 real change made)
(0 real changes made)
(9 real changes made)
(9 real changes made)
(0 real changes made)
(0 real changes made)
(0 real changes made)
(0 real changes made)
(0 real changes made)
(0 real changes made)
(0 real changes made)
(0 real changes made)
(0 real changes made)
(0 real changes made)
(0 real changes made)
(0 real changes made)
(0 real changes made)
(0 real changes made)
(0 real changes made)
(0 real changes made)
(0 real changes made)
(0 real changes made)
(0 real changes made)
(0 real changes made)
(0 real changes made)
(0 real changes made)
(0 real changes made)
(0 real changes made)
(0 real changes made)
(0 real changes made)
(0 real changes made)
(0 real changes made)
(0 real changes made)
(0 real changes made)
(0 real changes made)
(0 real changes made)
(0 real changes made)
(0 real changes made)
(0 real changes made)
(0 real changes made)
(0 real changes made)
(0 real changes made)
(0 real changes made)
(0 real changes made)
(0 real changes made)
(0 real changes made)
(0 real changes made)
(0 real changes made)
(0 real changes made)
(0 real changes made)
(0 real changes made)
(0 real changes made)
(0 real changes made)
(0 real changes made)
(0 real changes made)
(0 real changes made)
(0 real changes made)
(0 real changes made)
(0 real changes made)
(0 real changes made)
(0 real changes made)
(0 real changes made)
(0 real changes made)
(0 real changes made)
(0 real changes made)
(0 real changes made)
(0 real changes made)
(0 real changes made)
(0 real changes made)
(0 real changes made)
(0 real changes made)
(0 real changes made)
(0 real changes made)
(0 real changes made)
(0 real changes made)
(0 real changes made)
(0 real changes made)
(0 real changes made)
(0 real changes made)
(0 real changes made)
(0 real changes made)
(0 real changes made)
(0 real changes made)
(0 real changes made)
(0 real changes made)
(0 real changes made)
(0 real changes made)
(0 real changes made)
(0 real changes made)
(0 real changes made)
(0 real changes made)
(0 real changes made)
(0 real changes made)
(0 real changes made)
(0 real changes made)
(0 real changes made)
(0 real changes made)
(0 real changes made)
(0 real changes made)
(0 real changes made)
(0 real changes made)
(0 real changes made)
(0 real changes made)
(0 real changes made)
(0 real changes made)
(0 real changes made)
(0 real changes made)
(0 real changes made)
(0 real changes made)
(0 real changes made)
(0 real changes made)
(0 real changes made)
(0 real changes made)
(0 real changes made)
(0 real changes made)
(0 real changes made)
(0 real changes made)
(0 real changes made)
(0 real changes made)
(0 real changes made)
(0 real changes made)
(0 real changes made)
(0 real changes made)
(0 real changes made)
(0 real changes made)
(0 real changes made)
(0 real changes made)
(0 real changes made)
(0 real changes made)
(0 real changes made)
(0 real changes made)
(0 real changes made)
(0 real changes made)
(0 real changes made)
(0 real changes made)
(0 real changes made)
(0 real changes made)
(0 real changes made)
(0 real changes made)
(0 real changes made)
(0 real changes made)
(0 real changes made)
(0 real changes made)
(0 real changes made)
(0 real changes made)
(0 real changes made)
(0 real changes made)
(0 real changes made)
(0 real changes made)
(0 real changes made)
(0 real changes made)
(0 real changes made)
(0 real changes made)
(0 real changes made)
(0 real changes made)
(0 real changes made)
(0 real changes made)
(0 real changes made)
(0 real changes made)
(0 real changes made)
(0 real changes made)
(0 real changes made)
(0 real changes made)
(0 real changes made)
(0 real changes made)
(0 real changes made)
(0 real changes made)
(0 real changes made)
(0 real changes made)
(0 real changes made)
(0 real changes made)
(0 real changes made)
(0 real changes made)
(0 real changes made)
(0 real changes made)
(0 real changes made)
(0 real changes made)
(0 real changes made)
(0 real changes made)
(0 real changes made)
(0 real changes made)
(0 real changes made)
(0 real changes made)
(0 real changes made)
(0 real changes made)
(0 real changes made)
(0 real changes made)
(0 real changes made)
(0 real changes made)
(0 real changes made)
(0 real changes made)
(0 real changes made)
(0 real changes made)
(0 real changes made)
(0 real changes made)
(0 real changes made)
(0 real changes made)
(0 real changes made)
(0 real changes made)
(0 real changes made)
(0 real changes made)
(0 real changes made)
(0 real changes made)
(0 real changes made)
(160 real changes made)
(41 real changes made)
(10 real changes made)
(5 real changes made)
(0 real changes made)
(0 real changes made)
(187 real changes made)
(58 real changes made)
(6 real changes made)
(0 real changes made)
(0 real changes made)
(50 real changes made)
(182 real changes made)
(17 real changes made)
(1 real change made)
(0 real changes made)
(21 real changes made)
(55 real changes made)
(135 real changes made)
(8 real changes made)
(0 real changes made)
(0 real changes made)
(0 real changes made)
(13 real changes made)
(10 real changes made)
(0 real changes made)
(0 real changes made)
(0 real changes made)
(0 real changes made)
(0 real changes made)
(0 real changes made)
(0 real changes made)
(0 real changes made)
(0 real changes made)
(0 real changes made)
(0 real changes made)
(0 real changes made)
(0 real changes made)
(0 real changes made)
(0 real changes made)
(0 real changes made)
(0 real changes made)
(0 real changes made)
(0 real changes made)
(0 real changes made)
(0 real changes made)
(0 real changes made)
(0 real changes made)
(0 real changes made)
(0 real changes made)
(0 real changes made)
(0 real changes made)
(0 real changes made)
(0 real changes made)
(0 real changes made)
(0 real changes made)
(0 real changes made)
(0 real changes made)
(0 real changes made)
(0 real changes made)
(0 real changes made)
(0 real changes made)
(0 real changes made)
(0 real changes made)
(0 real changes made)
(0 real changes made)
(0 real changes made)
(0 real changes made)
(0 real changes made)
(0 real changes made)
(0 real changes made)
(0 real changes made)
(0 real changes made)
(0 real changes made)
(0 real changes made)
(0 real changes made)
(0 real changes made)
(0 real changes made)
(0 real changes made)
(0 real changes made)
(0 real changes made)
(0 real changes made)
(0 real changes made)
(0 real changes made)
(0 real changes made)
(0 real changes made)
(0 real changes made)
(0 real changes made)
(0 real changes made)
(0 real changes made)
(0 real changes made)
(0 real changes made)
(0 real changes made)
(0 real changes made)
(0 real changes made)
(0 real changes made)
(0 real changes made)
(0 real changes made)
(0 real changes made)
(0 real changes made)
(0 real changes made)
(0 real changes made)
(0 real changes made)
(0 real changes made)
(0 real changes made)
(0 real changes made)
(0 real changes made)
(0 real changes made)
(0 real changes made)
(0 real changes made)
(0 real changes made)
(0 real changes made)
(0 real changes made)
(0 real changes made)
(0 real changes made)
(0 real changes made)
(0 real changes made)
(0 real changes made)
(0 real changes made)
(0 real changes made)
(0 real changes made)
(0 real changes made)
(0 real changes made)
(0 real changes made)
(0 real changes made)
(0 real changes made)
(0 real changes made)
(0 real changes made)
(0 real changes made)
(0 real changes made)
(0 real changes made)
(0 real changes made)
(0 real changes made)
(0 real changes made)
(0 real changes made)
(0 real changes made)
(0 real changes made)
(0 real changes made)
(0 real changes made)
(0 real changes made)
(0 real changes made)
(0 real changes made)
(0 real changes made)
(0 real changes made)
(0 real changes made)
(0 real changes made)
(0 real changes made)
(0 real changes made)
(0 real changes made)
(0 real changes made)
(0 real changes made)
(0 real changes made)
(0 real changes made)
(0 real changes made)
(0 real changes made)
(0 real changes made)
(0 real changes made)
(0 real changes made)
(0 real changes made)
(0 real changes made)
(0 real changes made)
(0 real changes made)
(0 real changes made)
(0 real changes made)
(0 real changes made)
(0 real changes made)
(0 real changes made)
(0 real changes made)
(0 real changes made)
(0 real changes made)
(0 real changes made)
(0 real changes made)
(0 real changes made)
(0 real changes made)
(0 real changes made)
(0 real changes made)
(0 real changes made)
(0 real changes made)
(0 real changes made)
(0 real changes made)
(0 real changes made)
(0 real changes made)
(0 real changes made)
(0 real changes made)
(0 real changes made)
(0 real changes made)
(0 real changes made)
(0 real changes made)
(0 real changes made)
(0 real changes made)
(0 real changes made)
(0 real changes made)
(0 real changes made)
(0 real changes made)
(0 real changes made)
(0 real changes made)
(0 real changes made)
(0 real changes made)
(0 real changes made)
(0 real changes made)
(0 real changes made)
(0 real changes made)
(0 real changes made)
(0 real changes made)
(0 real changes made)
(0 real changes made)
(0 real changes made)
(0 real changes made)
(0 real changes made)
(0 real changes made)
(0 real changes made)
(0 real changes made)
(0 real changes made)
(0 real changes made)
(0 real changes made)
(0 real changes made)
(0 real changes made)
(0 real changes made)
(0 real changes made)
(0 real changes made)
(0 real changes made)
(0 real changes made)
(0 real changes made)
(0 real changes made)
(0 real changes made)
(216 real changes made)
(35 real changes made)
(16 real changes made)
(3 real changes made)
(0 real changes made)
(0 real changes made)
(174 real changes made)
(48 real changes made)
(8 real changes made)
(0 real changes made)
(0 real changes made)
(41 real changes made)
(157 real changes made)
(41 real changes made)
(1 real change made)
(0 real changes made)
(1 real change made)
(29 real changes made)
(163 real changes made)
(12 real changes made)
(0 real changes made)
(0 real changes made)
(0 real changes made)
(4 real changes made)
(10 real changes made)
(0 real changes made)
(0 real changes made)
(0 real changes made)
(0 real changes made)
(0 real changes made)
(0 real changes made)
(0 real changes made)
(0 real changes made)
(0 real changes made)
(0 real changes made)
(0 real changes made)
(0 real changes made)
(0 real changes made)
(0 real changes made)
(0 real changes made)
(0 real changes made)
(0 real changes made)
(0 real changes made)
(0 real changes made)
(0 real changes made)
(0 real changes made)
(0 real changes made)
(0 real changes made)
(0 real changes made)
(0 real changes made)
(0 real changes made)
(0 real changes made)
(0 real changes made)
(0 real changes made)
(0 real changes made)
(0 real changes made)
(0 real changes made)
(0 real changes made)
(0 real changes made)
(0 real changes made)
(0 real changes made)
(0 real changes made)
(0 real changes made)
(0 real changes made)
(0 real changes made)
(0 real changes made)
(0 real changes made)
(0 real changes made)
(0 real changes made)
(0 real changes made)
(0 real changes made)
(0 real changes made)
(0 real changes made)
(0 real changes made)
(0 real changes made)
(0 real changes made)
(0 real changes made)
(0 real changes made)
(0 real changes made)
(0 real changes made)
(0 real changes made)
(0 real changes made)
(0 real changes made)
(0 real changes made)
(0 real changes made)
(0 real changes made)
(0 real changes made)
(0 real changes made)
(0 real changes made)
(0 real changes made)
(0 real changes made)
(0 real changes made)
(0 real changes made)
(0 real changes made)
(0 real changes made)
(0 real changes made)
(0 real changes made)
(0 real changes made)
(0 real changes made)
(0 real changes made)
(0 real changes made)
(0 real changes made)
(0 real changes made)
(0 real changes made)
(0 real changes made)
(0 real changes made)
(0 real changes made)
(0 real changes made)
(0 real changes made)
(0 real changes made)
(0 real changes made)
(0 real changes made)
(0 real changes made)
(0 real changes made)
(0 real changes made)
(0 real changes made)
(0 real changes made)
(0 real changes made)
(0 real changes made)
(0 real changes made)
(0 real changes made)
(0 real changes made)
(0 real changes made)
(0 real changes made)
(0 real changes made)
(0 real changes made)
(0 real changes made)
(0 real changes made)
(0 real changes made)
(0 real changes made)
(0 real changes made)
(0 real changes made)
(0 real changes made)
(0 real changes made)
(0 real changes made)
(0 real changes made)
(0 real changes made)
(0 real changes made)
(0 real changes made)
(0 real changes made)
(0 real changes made)
(0 real changes made)
(0 real changes made)
(0 real changes made)
(0 real changes made)
(0 real changes made)
(0 real changes made)
(0 real changes made)
(0 real changes made)
(0 real changes made)
(0 real changes made)
(0 real changes made)
(0 real changes made)
(0 real changes made)
(0 real changes made)
(0 real changes made)
(0 real changes made)
(0 real changes made)
(0 real changes made)
(0 real changes made)
(0 real changes made)
(0 real changes made)
(0 real changes made)
(0 real changes made)
(0 real changes made)
(0 real changes made)
(0 real changes made)
(0 real changes made)
(0 real changes made)
(0 real changes made)
(0 real changes made)
(0 real changes made)
(0 real changes made)
(0 real changes made)
(0 real changes made)
(0 real changes made)
(0 real changes made)
(0 real changes made)
(0 real changes made)
(0 real changes made)
(0 real changes made)
(0 real changes made)
(0 real changes made)
(0 real changes made)
(0 real changes made)
(0 real changes made)
(0 real changes made)
(0 real changes made)
(0 real changes made)
(0 real changes made)
(0 real changes made)
(0 real changes made)
(0 real changes made)
(0 real changes made)
(0 real changes made)
(0 real changes made)
(0 real changes made)
(0 real changes made)
(0 real changes made)
(0 real changes made)
(0 real changes made)
(0 real changes made)
(0 real changes made)
(0 real changes made)
(0 real changes made)
(0 real changes made)
(0 real changes made)
(0 real changes made)
(0 real changes made)
(0 real changes made)
(0 real changes made)
(0 real changes made)
(0 real changes made)
(0 real changes made)
(0 real changes made)
(0 real changes made)
(0 real changes made)
(0 real changes made)
(0 real changes made)
(0 real changes made)
(0 real changes made)
(0 real changes made)
(0 real changes made)
(0 real changes made)
(0 real changes made)
(270 real changes made)
(31 real changes made)
(10 real changes made)
(0 real changes made)
(0 real changes made)
(0 real changes made)
(152 real changes made)
(34 real changes made)
(2 real changes made)
(0 real changes made)
(0 real changes made)
(39 real changes made)
(160 real changes made)
(33 real changes made)
(0 real changes made)
(0 real changes made)
(8 real changes made)
(35 real changes made)
(157 real changes made)
(5 real changes made)
(0 real changes made)
(0 real changes made)
(1 real change made)
(13 real changes made)
(9 real changes made)
(0 real changes made)
(0 real changes made)
(0 real changes made)
(0 real changes made)
(0 real changes made)
(0 real changes made)
(0 real changes made)
(0 real changes made)
(0 real changes made)
(0 real changes made)
(0 real changes made)
(0 real changes made)
(0 real changes made)
(0 real changes made)
(0 real changes made)
(0 real changes made)
(0 real changes made)
(0 real changes made)
(0 real changes made)
(0 real changes made)
(0 real changes made)
(0 real changes made)
(0 real changes made)
(0 real changes made)
(0 real changes made)
(0 real changes made)
(0 real changes made)
(0 real changes made)
(0 real changes made)
(0 real changes made)
(0 real changes made)
(0 real changes made)
(0 real changes made)
(0 real changes made)
(0 real changes made)
(0 real changes made)
(0 real changes made)
(0 real changes made)
(0 real changes made)
(0 real changes made)
(0 real changes made)
(0 real changes made)
(0 real changes made)
(0 real changes made)
(0 real changes made)
(0 real changes made)
(0 real changes made)
(0 real changes made)
(0 real changes made)
(0 real changes made)
(0 real changes made)
(0 real changes made)
(0 real changes made)
(0 real changes made)
(0 real changes made)
(0 real changes made)
(0 real changes made)
(0 real changes made)
(0 real changes made)
(0 real changes made)
(0 real changes made)
(0 real changes made)
(0 real changes made)
(0 real changes made)
(0 real changes made)
(0 real changes made)
(0 real changes made)
(0 real changes made)
(0 real changes made)
(0 real changes made)
(0 real changes made)
(0 real changes made)
(0 real changes made)
(0 real changes made)
(0 real changes made)
(0 real changes made)
(0 real changes made)
(0 real changes made)
(0 real changes made)
(0 real changes made)
(0 real changes made)
(0 real changes made)
(0 real changes made)
(0 real changes made)
(0 real changes made)
(0 real changes made)
(0 real changes made)
(0 real changes made)
(0 real changes made)
(0 real changes made)
(0 real changes made)
(0 real changes made)
(0 real changes made)
(0 real changes made)
(0 real changes made)
(0 real changes made)
(0 real changes made)
(0 real changes made)
(0 real changes made)
(0 real changes made)
(0 real changes made)
(0 real changes made)
(0 real changes made)
(0 real changes made)
(0 real changes made)
(0 real changes made)
(0 real changes made)
(0 real changes made)
(0 real changes made)
(0 real changes made)
(0 real changes made)
(0 real changes made)
(0 real changes made)
(0 real changes made)
(0 real changes made)
(0 real changes made)
(0 real changes made)
(0 real changes made)
(0 real changes made)
(0 real changes made)
(0 real changes made)
(0 real changes made)
(0 real changes made)
(0 real changes made)
(0 real changes made)
(0 real changes made)
(0 real changes made)
(0 real changes made)
(0 real changes made)
(0 real changes made)
(0 real changes made)
(0 real changes made)
(0 real changes made)
(0 real changes made)
(0 real changes made)
(0 real changes made)
(0 real changes made)
(0 real changes made)
(0 real changes made)
(0 real changes made)
(0 real changes made)
(0 real changes made)
(0 real changes made)
(0 real changes made)
(0 real changes made)
(0 real changes made)
(0 real changes made)
(0 real changes made)
(0 real changes made)
(0 real changes made)
(0 real changes made)
(0 real changes made)
(0 real changes made)
(0 real changes made)
(0 real changes made)
(0 real changes made)
(0 real changes made)
(0 real changes made)
(0 real changes made)
(0 real changes made)
(0 real changes made)
(0 real changes made)
(0 real changes made)
(0 real changes made)
(0 real changes made)
(0 real changes made)
(0 real changes made)
(0 real changes made)
(0 real changes made)
(0 real changes made)
(0 real changes made)
(0 real changes made)
(0 real changes made)
(0 real changes made)
(0 real changes made)
(0 real changes made)
(0 real changes made)
(0 real changes made)
(0 real changes made)
(0 real changes made)
(0 real changes made)
(0 real changes made)
(0 real changes made)
(0 real changes made)
(0 real changes made)
(0 real changes made)
(0 real changes made)
(0 real changes made)
(0 real changes made)
(0 real changes made)
(0 real changes made)
(0 real changes made)
(0 real changes made)
(0 real changes made)
(0 real changes made)
(0 real changes made)
(0 real changes made)
(0 real changes made)
(0 real changes made)
(0 real changes made)
(311 real changes made)
(22 real changes made)
(10 real changes made)
(6 real changes made)
(0 real changes made)
(0 real changes made)
(135 real changes made)
(36 real changes made)
(9 real changes made)
(0 real changes made)
(0 real changes made)
(30 real changes made)
(154 real changes made)
(31 real changes made)
(1 real change made)
(0 real changes made)
(1 real change made)
(32 real changes made)
(147 real changes made)
(5 real changes made)
(0 real changes made)
(0 real changes made)
(0 real changes made)
(12 real changes made)
(17 real changes made)
(0 real changes made)
(0 real changes made)
(0 real changes made)
(0 real changes made)
(0 real changes made)
(0 real changes made)
(0 real changes made)
(0 real changes made)
(0 real changes made)
(0 real changes made)
(0 real changes made)
(0 real changes made)
(0 real changes made)
(0 real changes made)
(0 real changes made)
(0 real changes made)
(0 real changes made)
(0 real changes made)
(0 real changes made)
(0 real changes made)
(0 real changes made)
(0 real changes made)
(0 real changes made)
(0 real changes made)
(0 real changes made)
(0 real changes made)
(0 real changes made)
(0 real changes made)
(0 real changes made)
(0 real changes made)
(0 real changes made)
(0 real changes made)
(0 real changes made)
(0 real changes made)
(0 real changes made)
(0 real changes made)
(0 real changes made)
(0 real changes made)
(0 real changes made)
(0 real changes made)
(0 real changes made)
(0 real changes made)
(0 real changes made)
(0 real changes made)
(0 real changes made)
(0 real changes made)
(0 real changes made)
(0 real changes made)
(0 real changes made)
(0 real changes made)
(0 real changes made)
(0 real changes made)
(0 real changes made)
(0 real changes made)
(0 real changes made)
(0 real changes made)
(0 real changes made)
(0 real changes made)
(0 real changes made)
(0 real changes made)
(0 real changes made)
(0 real changes made)
(0 real changes made)
(0 real changes made)
(0 real changes made)
(0 real changes made)
(0 real changes made)
(0 real changes made)
(0 real changes made)
(0 real changes made)
(0 real changes made)
(0 real changes made)
(0 real changes made)
(0 real changes made)
(0 real changes made)
(0 real changes made)
(0 real changes made)
(0 real changes made)
(0 real changes made)
(0 real changes made)
(0 real changes made)
(0 real changes made)
(0 real changes made)
(0 real changes made)
(0 real changes made)
(0 real changes made)
(0 real changes made)
(0 real changes made)
(0 real changes made)
(0 real changes made)
(0 real changes made)
(0 real changes made)
(0 real changes made)
(0 real changes made)
(0 real changes made)
(0 real changes made)
(0 real changes made)
(0 real changes made)
(0 real changes made)
(0 real changes made)
(0 real changes made)
(0 real changes made)
(0 real changes made)
(0 real changes made)
(0 real changes made)
(0 real changes made)
(0 real changes made)
(0 real changes made)
(0 real changes made)
(0 real changes made)
(0 real changes made)
(0 real changes made)
(0 real changes made)
(0 real changes made)
(0 real changes made)
(0 real changes made)
(0 real changes made)
(0 real changes made)
(0 real changes made)
(0 real changes made)
(0 real changes made)
(0 real changes made)
(0 real changes made)
(0 real changes made)
(0 real changes made)
(0 real changes made)
(0 real changes made)
(0 real changes made)
(0 real changes made)
(0 real changes made)
(0 real changes made)
(0 real changes made)
(0 real changes made)
(0 real changes made)
(0 real changes made)
(0 real changes made)
(0 real changes made)
(0 real changes made)
(0 real changes made)
(0 real changes made)
(0 real changes made)
(0 real changes made)
(0 real changes made)
(0 real changes made)
(0 real changes made)
(0 real changes made)
(0 real changes made)
(0 real changes made)
(0 real changes made)
(0 real changes made)
(0 real changes made)
(0 real changes made)
(0 real changes made)
(0 real changes made)
(0 real changes made)
(0 real changes made)
(0 real changes made)
(0 real changes made)
(0 real changes made)
(0 real changes made)
(0 real changes made)
(0 real changes made)
(0 real changes made)
(0 real changes made)
(0 real changes made)
(0 real changes made)
(0 real changes made)
(0 real changes made)
(0 real changes made)
(0 real changes made)
(0 real changes made)
(0 real changes made)
(0 real changes made)
(0 real changes made)
(0 real changes made)
(0 real changes made)
(0 real changes made)
(0 real changes made)
(0 real changes made)
(0 real changes made)
(0 real changes made)
(0 real changes made)
(0 real changes made)
(0 real changes made)
(0 real changes made)
(0 real changes made)
(0 real changes made)
(0 real changes made)
(0 real changes made)
(0 real changes made)
(0 real changes made)
(0 real changes made)
(0 real changes made)
(0 real changes made)
(0 real changes made)
(0 real changes made)
(0 real changes made)
(0 real changes made)
(0 real changes made)
(0 real changes made)
(349 real changes made)
(23 real changes made)
(11 real changes made)
(1 real change made)
(0 real changes made)
(0 real changes made)
(106 real changes made)
(37 real changes made)
(0 real changes made)
(0 real changes made)
(0 real changes made)
(45 real changes made)
(136 real changes made)
(30 real changes made)
(1 real change made)
(0 real changes made)
(6 real changes made)
(32 real changes made)
(146 real changes made)
(13 real changes made)
(0 real changes made)
(0 real changes made)
(0 real changes made)
(8 real changes made)
(15 real changes made)

{com}. 
. ** Reshape long **
. keep id sex redu traj1 traj2 traj3 traj4 traj5 traj6 traj7 traj8 traj9 
{txt}
{com}. reshape long traj,   i(id) j(wave)
{txt}(note: j = 1 2 3 4 5 6 7 8 9)

Data{col 36}wide{col 43}->{col 48}long
{hline 77}
Number of obs.                 {res}     959   {txt}->{res}    8631
{txt}Number of variables            {res}      12   {txt}->{res}       5
{txt}j variable (9 values)                     ->   {res}wave
{txt}xij variables:
                  {res}traj1 traj2 ... traj9   {txt}->   {res}traj
{txt}{hline 77}

{com}. label define trajl 1"1.Married" 2 "2.Failure to marry" 3 "3.Drifting into singlehood" 4 "4.Rejection of marriage" 5 "5.Unclassified" ,replace
{txt}
{com}. label values traj trajl
{txt}
{com}. gen univ=1 if  redu == 3
{txt}(4,563 missing values generated)

{com}. replace univ=0 if  redu ~= 3
{txt}(4,563 real changes made)

{com}. replace traj = . if wave == 1 
{txt}(959 real changes made, 959 to missing)

{com}. 
. ** Tabulate **
. forvalues i = 1/2{c -(}
{txt}  2{com}. estpost tabulate traj wave if sex == `i' 
{txt}  3{com}. esttab . using Results/Trajectory/TrajBySex`i'.csv, replace cell(colpct(fmt(1))) unstack noobs
{txt}  4{com}. 
. forvalues j = 0/1{c -(}
{txt}  5{com}. estpost tabulate traj wave if sex == `i' & univ == `j'
{txt}  6{com}. esttab . using Results/Trajectory/TrajBySex`i'Edu`j'.csv, replace cell(colpct(fmt(1))) unstack noobs
{txt}  7{com}. {c )-}
{txt}  8{com}. {c )-}

{res}wave        {txt} {c |}{space 44}
{space 0}{space 0}{ralign 12:traj}{space 1}{c |}{space 1}{ralign 9:e(b)}{space 1}{space 1}{ralign 9:e(pct)}{space 1}{space 1}{ralign 9:e(colpct)}{space 1}{space 1}{ralign 9:e(rowpct)}{space 1}
{space 0}{hline 13}{c   +}{hline 11}{hline 11}{hline 11}{hline 11}
{space 0}{res:{lalign 13:2}}{c |}{space 11}{space 11}{space 11}{space 11}
{space 0}{space 0}{ralign 12:1}{space 1}{c |}{space 1}{ralign 9:{res:{sf:       19}}}{space 1}{space 1}{ralign 9:{res:{sf: .5301339}}}{space 1}{space 1}{ralign 9:{res:{sf: 4.241071}}}{space 1}{space 1}{ralign 9:{res:{sf: 2.702703}}}{space 1}
{space 0}{space 0}{ralign 12:2}{space 1}{c |}{space 1}{ralign 9:{res:{sf:      175}}}{space 1}{space 1}{ralign 9:{res:{sf: 4.882813}}}{space 1}{space 1}{ralign 9:{res:{sf:  39.0625}}}{space 1}{space 1}{ralign 9:{res:{sf:  16.8756}}}{space 1}
{space 0}{space 0}{ralign 12:3}{space 1}{c |}{space 1}{ralign 9:{res:{sf:      231}}}{space 1}{space 1}{ralign 9:{res:{sf: 6.445313}}}{space 1}{space 1}{ralign 9:{res:{sf:  51.5625}}}{space 1}{space 1}{ralign 9:{res:{sf: 13.74182}}}{space 1}
{space 0}{space 0}{ralign 12:4}{space 1}{c |}{space 1}{ralign 9:{res:{sf:       10}}}{space 1}{space 1}{ralign 9:{res:{sf: .2790179}}}{space 1}{space 1}{ralign 9:{res:{sf: 2.232143}}}{space 1}{space 1}{ralign 9:{res:{sf: 10.86957}}}{space 1}
{space 0}{space 0}{ralign 12:5}{space 1}{c |}{space 1}{ralign 9:{res:{sf:       13}}}{space 1}{space 1}{ralign 9:{res:{sf: .3627232}}}{space 1}{space 1}{ralign 9:{res:{sf: 2.901786}}}{space 1}{space 1}{ralign 9:{res:{sf: 18.30986}}}{space 1}
{space 0}{space 0}{ralign 12:Total}{space 1}{c |}{space 1}{ralign 9:{res:{sf:      448}}}{space 1}{space 1}{ralign 9:{res:{sf:     12.5}}}{space 1}{space 1}{ralign 9:{res:{sf:      100}}}{space 1}{space 1}{ralign 9:{res:{sf:     12.5}}}{space 1}
{space 0}{hline 13}{c   +}{hline 11}{hline 11}{hline 11}{hline 11}
{space 0}{res:{lalign 13:3}}{c |}{space 11}{space 11}{space 11}{space 11}
{space 0}{space 0}{ralign 12:1}{space 1}{c |}{space 1}{ralign 9:{res:{sf:       39}}}{space 1}{space 1}{ralign 9:{res:{sf:  1.08817}}}{space 1}{space 1}{ralign 9:{res:{sf: 8.705357}}}{space 1}{space 1}{ralign 9:{res:{sf: 5.547653}}}{space 1}
{space 0}{space 0}{ralign 12:2}{space 1}{c |}{space 1}{ralign 9:{res:{sf:      151}}}{space 1}{space 1}{ralign 9:{res:{sf:  4.21317}}}{space 1}{space 1}{ralign 9:{res:{sf: 33.70536}}}{space 1}{space 1}{ralign 9:{res:{sf: 14.56123}}}{space 1}
{space 0}{space 0}{ralign 12:3}{space 1}{c |}{space 1}{ralign 9:{res:{sf:      234}}}{space 1}{space 1}{ralign 9:{res:{sf: 6.529018}}}{space 1}{space 1}{ralign 9:{res:{sf: 52.23214}}}{space 1}{space 1}{ralign 9:{res:{sf: 13.92029}}}{space 1}
{space 0}{space 0}{ralign 12:4}{space 1}{c |}{space 1}{ralign 9:{res:{sf:       14}}}{space 1}{space 1}{ralign 9:{res:{sf:  .390625}}}{space 1}{space 1}{ralign 9:{res:{sf:    3.125}}}{space 1}{space 1}{ralign 9:{res:{sf: 15.21739}}}{space 1}
{space 0}{space 0}{ralign 12:5}{space 1}{c |}{space 1}{ralign 9:{res:{sf:       10}}}{space 1}{space 1}{ralign 9:{res:{sf: .2790179}}}{space 1}{space 1}{ralign 9:{res:{sf: 2.232143}}}{space 1}{space 1}{ralign 9:{res:{sf: 14.08451}}}{space 1}
{space 0}{space 0}{ralign 12:Total}{space 1}{c |}{space 1}{ralign 9:{res:{sf:      448}}}{space 1}{space 1}{ralign 9:{res:{sf:     12.5}}}{space 1}{space 1}{ralign 9:{res:{sf:      100}}}{space 1}{space 1}{ralign 9:{res:{sf:     12.5}}}{space 1}
{space 0}{hline 13}{c   +}{hline 11}{hline 11}{hline 11}{hline 11}
{space 0}{res:{lalign 13:4}}{c |}{space 11}{space 11}{space 11}{space 11}
{space 0}{space 0}{ralign 12:1}{space 1}{c |}{space 1}{ralign 9:{res:{sf:       63}}}{space 1}{space 1}{ralign 9:{res:{sf: 1.757813}}}{space 1}{space 1}{ralign 9:{res:{sf:  14.0625}}}{space 1}{space 1}{ralign 9:{res:{sf: 8.961593}}}{space 1}
{space 0}{space 0}{ralign 12:2}{space 1}{c |}{space 1}{ralign 9:{res:{sf:      147}}}{space 1}{space 1}{ralign 9:{res:{sf: 4.101563}}}{space 1}{space 1}{ralign 9:{res:{sf:  32.8125}}}{space 1}{space 1}{ralign 9:{res:{sf: 14.17551}}}{space 1}
{space 0}{space 0}{ralign 12:3}{space 1}{c |}{space 1}{ralign 9:{res:{sf:      220}}}{space 1}{space 1}{ralign 9:{res:{sf: 6.138393}}}{space 1}{space 1}{ralign 9:{res:{sf: 49.10714}}}{space 1}{space 1}{ralign 9:{res:{sf: 13.08745}}}{space 1}
{space 0}{space 0}{ralign 12:4}{space 1}{c |}{space 1}{ralign 9:{res:{sf:        9}}}{space 1}{space 1}{ralign 9:{res:{sf: .2511161}}}{space 1}{space 1}{ralign 9:{res:{sf: 2.008929}}}{space 1}{space 1}{ralign 9:{res:{sf: 9.782609}}}{space 1}
{space 0}{space 0}{ralign 12:5}{space 1}{c |}{space 1}{ralign 9:{res:{sf:        9}}}{space 1}{space 1}{ralign 9:{res:{sf: .2511161}}}{space 1}{space 1}{ralign 9:{res:{sf: 2.008929}}}{space 1}{space 1}{ralign 9:{res:{sf: 12.67606}}}{space 1}
{space 0}{space 0}{ralign 12:Total}{space 1}{c |}{space 1}{ralign 9:{res:{sf:      448}}}{space 1}{space 1}{ralign 9:{res:{sf:     12.5}}}{space 1}{space 1}{ralign 9:{res:{sf:      100}}}{space 1}{space 1}{ralign 9:{res:{sf:     12.5}}}{space 1}
{space 0}{hline 13}{c   +}{hline 11}{hline 11}{hline 11}{hline 11}
{space 0}{res:{lalign 13:5}}{c |}{space 11}{space 11}{space 11}{space 11}
{space 0}{space 0}{ralign 12:1}{space 1}{c |}{space 1}{ralign 9:{res:{sf:       85}}}{space 1}{space 1}{ralign 9:{res:{sf: 2.371652}}}{space 1}{space 1}{ralign 9:{res:{sf: 18.97321}}}{space 1}{space 1}{ralign 9:{res:{sf: 12.09104}}}{space 1}
{space 0}{space 0}{ralign 12:2}{space 1}{c |}{space 1}{ralign 9:{res:{sf:      131}}}{space 1}{space 1}{ralign 9:{res:{sf: 3.655134}}}{space 1}{space 1}{ralign 9:{res:{sf: 29.24107}}}{space 1}{space 1}{ralign 9:{res:{sf: 12.63259}}}{space 1}
{space 0}{space 0}{ralign 12:3}{space 1}{c |}{space 1}{ralign 9:{res:{sf:      207}}}{space 1}{space 1}{ralign 9:{res:{sf:  5.77567}}}{space 1}{space 1}{ralign 9:{res:{sf: 46.20536}}}{space 1}{space 1}{ralign 9:{res:{sf:  12.3141}}}{space 1}
{space 0}{space 0}{ralign 12:4}{space 1}{c |}{space 1}{ralign 9:{res:{sf:        9}}}{space 1}{space 1}{ralign 9:{res:{sf: .2511161}}}{space 1}{space 1}{ralign 9:{res:{sf: 2.008929}}}{space 1}{space 1}{ralign 9:{res:{sf: 9.782609}}}{space 1}
{space 0}{space 0}{ralign 12:5}{space 1}{c |}{space 1}{ralign 9:{res:{sf:       16}}}{space 1}{space 1}{ralign 9:{res:{sf: .4464286}}}{space 1}{space 1}{ralign 9:{res:{sf: 3.571429}}}{space 1}{space 1}{ralign 9:{res:{sf: 22.53521}}}{space 1}
{space 0}{space 0}{ralign 12:Total}{space 1}{c |}{space 1}{ralign 9:{res:{sf:      448}}}{space 1}{space 1}{ralign 9:{res:{sf:     12.5}}}{space 1}{space 1}{ralign 9:{res:{sf:      100}}}{space 1}{space 1}{ralign 9:{res:{sf:     12.5}}}{space 1}
{space 0}{hline 13}{c   +}{hline 11}{hline 11}{hline 11}{hline 11}
{space 0}{res:{lalign 13:6}}{c |}{space 11}{space 11}{space 11}{space 11}
{space 0}{space 0}{ralign 12:1}{space 1}{c |}{space 1}{ralign 9:{res:{sf:      103}}}{space 1}{space 1}{ralign 9:{res:{sf: 2.873884}}}{space 1}{space 1}{ralign 9:{res:{sf: 22.99107}}}{space 1}{space 1}{ralign 9:{res:{sf: 14.65149}}}{space 1}
{space 0}{space 0}{ralign 12:2}{space 1}{c |}{space 1}{ralign 9:{res:{sf:      119}}}{space 1}{space 1}{ralign 9:{res:{sf: 3.320313}}}{space 1}{space 1}{ralign 9:{res:{sf:  26.5625}}}{space 1}{space 1}{ralign 9:{res:{sf: 11.47541}}}{space 1}
{space 0}{space 0}{ralign 12:3}{space 1}{c |}{space 1}{ralign 9:{res:{sf:      211}}}{space 1}{space 1}{ralign 9:{res:{sf: 5.887277}}}{space 1}{space 1}{ralign 9:{res:{sf: 47.09821}}}{space 1}{space 1}{ralign 9:{res:{sf: 12.55205}}}{space 1}
{space 0}{space 0}{ralign 12:4}{space 1}{c |}{space 1}{ralign 9:{res:{sf:        9}}}{space 1}{space 1}{ralign 9:{res:{sf: .2511161}}}{space 1}{space 1}{ralign 9:{res:{sf: 2.008929}}}{space 1}{space 1}{ralign 9:{res:{sf: 9.782609}}}{space 1}
{space 0}{space 0}{ralign 12:5}{space 1}{c |}{space 1}{ralign 9:{res:{sf:        6}}}{space 1}{space 1}{ralign 9:{res:{sf: .1674107}}}{space 1}{space 1}{ralign 9:{res:{sf: 1.339286}}}{space 1}{space 1}{ralign 9:{res:{sf: 8.450704}}}{space 1}
{space 0}{space 0}{ralign 12:Total}{space 1}{c |}{space 1}{ralign 9:{res:{sf:      448}}}{space 1}{space 1}{ralign 9:{res:{sf:     12.5}}}{space 1}{space 1}{ralign 9:{res:{sf:      100}}}{space 1}{space 1}{ralign 9:{res:{sf:     12.5}}}{space 1}
{space 0}{hline 13}{c   +}{hline 11}{hline 11}{hline 11}{hline 11}
{space 0}{res:{lalign 13:7}}{c |}{space 11}{space 11}{space 11}{space 11}
{space 0}{space 0}{ralign 12:1}{space 1}{c |}{space 1}{ralign 9:{res:{sf:      118}}}{space 1}{space 1}{ralign 9:{res:{sf: 3.292411}}}{space 1}{space 1}{ralign 9:{res:{sf: 26.33929}}}{space 1}{space 1}{ralign 9:{res:{sf: 16.78521}}}{space 1}
{space 0}{space 0}{ralign 12:2}{space 1}{c |}{space 1}{ralign 9:{res:{sf:      110}}}{space 1}{space 1}{ralign 9:{res:{sf: 3.069196}}}{space 1}{space 1}{ralign 9:{res:{sf: 24.55357}}}{space 1}{space 1}{ralign 9:{res:{sf: 10.60752}}}{space 1}
{space 0}{space 0}{ralign 12:3}{space 1}{c |}{space 1}{ralign 9:{res:{sf:      202}}}{space 1}{space 1}{ralign 9:{res:{sf: 5.636161}}}{space 1}{space 1}{ralign 9:{res:{sf: 45.08929}}}{space 1}{space 1}{ralign 9:{res:{sf: 12.01666}}}{space 1}
{space 0}{space 0}{ralign 12:4}{space 1}{c |}{space 1}{ralign 9:{res:{sf:       12}}}{space 1}{space 1}{ralign 9:{res:{sf: .3348214}}}{space 1}{space 1}{ralign 9:{res:{sf: 2.678571}}}{space 1}{space 1}{ralign 9:{res:{sf: 13.04348}}}{space 1}
{space 0}{space 0}{ralign 12:5}{space 1}{c |}{space 1}{ralign 9:{res:{sf:        6}}}{space 1}{space 1}{ralign 9:{res:{sf: .1674107}}}{space 1}{space 1}{ralign 9:{res:{sf: 1.339286}}}{space 1}{space 1}{ralign 9:{res:{sf: 8.450704}}}{space 1}
{space 0}{space 0}{ralign 12:Total}{space 1}{c |}{space 1}{ralign 9:{res:{sf:      448}}}{space 1}{space 1}{ralign 9:{res:{sf:     12.5}}}{space 1}{space 1}{ralign 9:{res:{sf:      100}}}{space 1}{space 1}{ralign 9:{res:{sf:     12.5}}}{space 1}
{space 0}{hline 13}{c   +}{hline 11}{hline 11}{hline 11}{hline 11}
{space 0}{res:{lalign 13:8}}{c |}{space 11}{space 11}{space 11}{space 11}
{space 0}{space 0}{ralign 12:1}{space 1}{c |}{space 1}{ralign 9:{res:{sf:      129}}}{space 1}{space 1}{ralign 9:{res:{sf:  3.59933}}}{space 1}{space 1}{ralign 9:{res:{sf: 28.79464}}}{space 1}{space 1}{ralign 9:{res:{sf: 18.34993}}}{space 1}
{space 0}{space 0}{ralign 12:2}{space 1}{c |}{space 1}{ralign 9:{res:{sf:      104}}}{space 1}{space 1}{ralign 9:{res:{sf: 2.901786}}}{space 1}{space 1}{ralign 9:{res:{sf: 23.21429}}}{space 1}{space 1}{ralign 9:{res:{sf: 10.02893}}}{space 1}
{space 0}{space 0}{ralign 12:3}{space 1}{c |}{space 1}{ralign 9:{res:{sf:      191}}}{space 1}{space 1}{ralign 9:{res:{sf: 5.329241}}}{space 1}{space 1}{ralign 9:{res:{sf: 42.63393}}}{space 1}{space 1}{ralign 9:{res:{sf: 11.36228}}}{space 1}
{space 0}{space 0}{ralign 12:4}{space 1}{c |}{space 1}{ralign 9:{res:{sf:       18}}}{space 1}{space 1}{ralign 9:{res:{sf: .5022321}}}{space 1}{space 1}{ralign 9:{res:{sf: 4.017857}}}{space 1}{space 1}{ralign 9:{res:{sf: 19.56522}}}{space 1}
{space 0}{space 0}{ralign 12:5}{space 1}{c |}{space 1}{ralign 9:{res:{sf:        6}}}{space 1}{space 1}{ralign 9:{res:{sf: .1674107}}}{space 1}{space 1}{ralign 9:{res:{sf: 1.339286}}}{space 1}{space 1}{ralign 9:{res:{sf: 8.450704}}}{space 1}
{space 0}{space 0}{ralign 12:Total}{space 1}{c |}{space 1}{ralign 9:{res:{sf:      448}}}{space 1}{space 1}{ralign 9:{res:{sf:     12.5}}}{space 1}{space 1}{ralign 9:{res:{sf:      100}}}{space 1}{space 1}{ralign 9:{res:{sf:     12.5}}}{space 1}
{space 0}{hline 13}{c   +}{hline 11}{hline 11}{hline 11}{hline 11}
{space 0}{res:{lalign 13:9}}{c |}{space 11}{space 11}{space 11}{space 11}
{space 0}{space 0}{ralign 12:1}{space 1}{c |}{space 1}{ralign 9:{res:{sf:      147}}}{space 1}{space 1}{ralign 9:{res:{sf: 4.101563}}}{space 1}{space 1}{ralign 9:{res:{sf:  32.8125}}}{space 1}{space 1}{ralign 9:{res:{sf: 20.91038}}}{space 1}
{space 0}{space 0}{ralign 12:2}{space 1}{c |}{space 1}{ralign 9:{res:{sf:      100}}}{space 1}{space 1}{ralign 9:{res:{sf: 2.790179}}}{space 1}{space 1}{ralign 9:{res:{sf: 22.32143}}}{space 1}{space 1}{ralign 9:{res:{sf: 9.643202}}}{space 1}
{space 0}{space 0}{ralign 12:3}{space 1}{c |}{space 1}{ralign 9:{res:{sf:      185}}}{space 1}{space 1}{ralign 9:{res:{sf:  5.16183}}}{space 1}{space 1}{ralign 9:{res:{sf: 41.29464}}}{space 1}{space 1}{ralign 9:{res:{sf: 11.00535}}}{space 1}
{space 0}{space 0}{ralign 12:4}{space 1}{c |}{space 1}{ralign 9:{res:{sf:       11}}}{space 1}{space 1}{ralign 9:{res:{sf: .3069196}}}{space 1}{space 1}{ralign 9:{res:{sf: 2.455357}}}{space 1}{space 1}{ralign 9:{res:{sf: 11.95652}}}{space 1}
{space 0}{space 0}{ralign 12:5}{space 1}{c |}{space 1}{ralign 9:{res:{sf:        5}}}{space 1}{space 1}{ralign 9:{res:{sf: .1395089}}}{space 1}{space 1}{ralign 9:{res:{sf: 1.116071}}}{space 1}{space 1}{ralign 9:{res:{sf: 7.042254}}}{space 1}
{space 0}{space 0}{ralign 12:Total}{space 1}{c |}{space 1}{ralign 9:{res:{sf:      448}}}{space 1}{space 1}{ralign 9:{res:{sf:     12.5}}}{space 1}{space 1}{ralign 9:{res:{sf:      100}}}{space 1}{space 1}{ralign 9:{res:{sf:     12.5}}}{space 1}
{space 0}{hline 13}{c   +}{hline 11}{hline 11}{hline 11}{hline 11}
{space 0}{res:{lalign 13:Total}}{c |}{space 11}{space 11}{space 11}{space 11}
{space 0}{space 0}{ralign 12:1}{space 1}{c |}{space 1}{ralign 9:{res:{sf:      703}}}{space 1}{space 1}{ralign 9:{res:{sf: 19.61496}}}{space 1}{space 1}{ralign 9:{res:{sf: 19.61496}}}{space 1}{space 1}{ralign 9:{res:{sf:      100}}}{space 1}
{space 0}{space 0}{ralign 12:2}{space 1}{c |}{space 1}{ralign 9:{res:{sf:     1037}}}{space 1}{space 1}{ralign 9:{res:{sf: 28.93415}}}{space 1}{space 1}{ralign 9:{res:{sf: 28.93415}}}{space 1}{space 1}{ralign 9:{res:{sf:      100}}}{space 1}
{space 0}{space 0}{ralign 12:3}{space 1}{c |}{space 1}{ralign 9:{res:{sf:     1681}}}{space 1}{space 1}{ralign 9:{res:{sf:  46.9029}}}{space 1}{space 1}{ralign 9:{res:{sf:  46.9029}}}{space 1}{space 1}{ralign 9:{res:{sf:      100}}}{space 1}
{space 0}{space 0}{ralign 12:4}{space 1}{c |}{space 1}{ralign 9:{res:{sf:       92}}}{space 1}{space 1}{ralign 9:{res:{sf: 2.566964}}}{space 1}{space 1}{ralign 9:{res:{sf: 2.566964}}}{space 1}{space 1}{ralign 9:{res:{sf:      100}}}{space 1}
{space 0}{space 0}{ralign 12:5}{space 1}{c |}{space 1}{ralign 9:{res:{sf:       71}}}{space 1}{space 1}{ralign 9:{res:{sf: 1.981027}}}{space 1}{space 1}{ralign 9:{res:{sf: 1.981027}}}{space 1}{space 1}{ralign 9:{res:{sf:      100}}}{space 1}
{space 0}{space 0}{ralign 12:Total}{space 1}{c |}{space 1}{ralign 9:{res:{sf:     3584}}}{space 1}{space 1}{ralign 9:{res:{sf:      100}}}{space 1}{space 1}{ralign 9:{res:{sf:      100}}}{space 1}{space 1}{ralign 9:{res:{sf:      100}}}{space 1}

row labels saved in macro e(labels)
{res}{txt}(output written to {browse  `"Results/Trajectory/TrajBySex1.csv"'})

{res}wave        {txt} {c |}{space 44}
{space 0}{space 0}{ralign 12:traj}{space 1}{c |}{space 1}{ralign 9:e(b)}{space 1}{space 1}{ralign 9:e(pct)}{space 1}{space 1}{ralign 9:e(colpct)}{space 1}{space 1}{ralign 9:e(rowpct)}{space 1}
{space 0}{hline 13}{c   +}{hline 11}{hline 11}{hline 11}{hline 11}
{space 0}{res:{lalign 13:2}}{c |}{space 11}{space 11}{space 11}{space 11}
{space 0}{space 0}{ralign 12:1}{space 1}{c |}{space 1}{ralign 9:{res:{sf:        8}}}{space 1}{space 1}{ralign 9:{res:{sf: .5076142}}}{space 1}{space 1}{ralign 9:{res:{sf: 4.060914}}}{space 1}{space 1}{ralign 9:{res:{sf: 3.278689}}}{space 1}
{space 0}{space 0}{ralign 12:2}{space 1}{c |}{space 1}{ralign 9:{res:{sf:       65}}}{space 1}{space 1}{ralign 9:{res:{sf: 4.124365}}}{space 1}{space 1}{ralign 9:{res:{sf: 32.99492}}}{space 1}{space 1}{ralign 9:{res:{sf:   15.625}}}{space 1}
{space 0}{space 0}{ralign 12:3}{space 1}{c |}{space 1}{ralign 9:{res:{sf:      112}}}{space 1}{space 1}{ralign 9:{res:{sf: 7.106599}}}{space 1}{space 1}{ralign 9:{res:{sf: 56.85279}}}{space 1}{space 1}{ralign 9:{res:{sf: 13.31748}}}{space 1}
{space 0}{space 0}{ralign 12:4}{space 1}{c |}{space 1}{ralign 9:{res:{sf:        6}}}{space 1}{space 1}{ralign 9:{res:{sf: .3807107}}}{space 1}{space 1}{ralign 9:{res:{sf: 3.045685}}}{space 1}{space 1}{ralign 9:{res:{sf: 15.38462}}}{space 1}
{space 0}{space 0}{ralign 12:5}{space 1}{c |}{space 1}{ralign 9:{res:{sf:        6}}}{space 1}{space 1}{ralign 9:{res:{sf: .3807107}}}{space 1}{space 1}{ralign 9:{res:{sf: 3.045685}}}{space 1}{space 1}{ralign 9:{res:{sf: 16.66667}}}{space 1}
{space 0}{space 0}{ralign 12:Total}{space 1}{c |}{space 1}{ralign 9:{res:{sf:      197}}}{space 1}{space 1}{ralign 9:{res:{sf:     12.5}}}{space 1}{space 1}{ralign 9:{res:{sf:      100}}}{space 1}{space 1}{ralign 9:{res:{sf:     12.5}}}{space 1}
{space 0}{hline 13}{c   +}{hline 11}{hline 11}{hline 11}{hline 11}
{space 0}{res:{lalign 13:3}}{c |}{space 11}{space 11}{space 11}{space 11}
{space 0}{space 0}{ralign 12:1}{space 1}{c |}{space 1}{ralign 9:{res:{sf:       13}}}{space 1}{space 1}{ralign 9:{res:{sf: .8248731}}}{space 1}{space 1}{ralign 9:{res:{sf: 6.598985}}}{space 1}{space 1}{ralign 9:{res:{sf: 5.327869}}}{space 1}
{space 0}{space 0}{ralign 12:2}{space 1}{c |}{space 1}{ralign 9:{res:{sf:       61}}}{space 1}{space 1}{ralign 9:{res:{sf: 3.870558}}}{space 1}{space 1}{ralign 9:{res:{sf: 30.96447}}}{space 1}{space 1}{ralign 9:{res:{sf: 14.66346}}}{space 1}
{space 0}{space 0}{ralign 12:3}{space 1}{c |}{space 1}{ralign 9:{res:{sf:      111}}}{space 1}{space 1}{ralign 9:{res:{sf: 7.043147}}}{space 1}{space 1}{ralign 9:{res:{sf: 56.34518}}}{space 1}{space 1}{ralign 9:{res:{sf: 13.19857}}}{space 1}
{space 0}{space 0}{ralign 12:4}{space 1}{c |}{space 1}{ralign 9:{res:{sf:        6}}}{space 1}{space 1}{ralign 9:{res:{sf: .3807107}}}{space 1}{space 1}{ralign 9:{res:{sf: 3.045685}}}{space 1}{space 1}{ralign 9:{res:{sf: 15.38462}}}{space 1}
{space 0}{space 0}{ralign 12:5}{space 1}{c |}{space 1}{ralign 9:{res:{sf:        6}}}{space 1}{space 1}{ralign 9:{res:{sf: .3807107}}}{space 1}{space 1}{ralign 9:{res:{sf: 3.045685}}}{space 1}{space 1}{ralign 9:{res:{sf: 16.66667}}}{space 1}
{space 0}{space 0}{ralign 12:Total}{space 1}{c |}{space 1}{ralign 9:{res:{sf:      197}}}{space 1}{space 1}{ralign 9:{res:{sf:     12.5}}}{space 1}{space 1}{ralign 9:{res:{sf:      100}}}{space 1}{space 1}{ralign 9:{res:{sf:     12.5}}}{space 1}
{space 0}{hline 13}{c   +}{hline 11}{hline 11}{hline 11}{hline 11}
{space 0}{res:{lalign 13:4}}{c |}{space 11}{space 11}{space 11}{space 11}
{space 0}{space 0}{ralign 12:1}{space 1}{c |}{space 1}{ralign 9:{res:{sf:       26}}}{space 1}{space 1}{ralign 9:{res:{sf: 1.649746}}}{space 1}{space 1}{ralign 9:{res:{sf: 13.19797}}}{space 1}{space 1}{ralign 9:{res:{sf: 10.65574}}}{space 1}
{space 0}{space 0}{ralign 12:2}{space 1}{c |}{space 1}{ralign 9:{res:{sf:       54}}}{space 1}{space 1}{ralign 9:{res:{sf: 3.426396}}}{space 1}{space 1}{ralign 9:{res:{sf: 27.41117}}}{space 1}{space 1}{ralign 9:{res:{sf: 12.98077}}}{space 1}
{space 0}{space 0}{ralign 12:3}{space 1}{c |}{space 1}{ralign 9:{res:{sf:      111}}}{space 1}{space 1}{ralign 9:{res:{sf: 7.043147}}}{space 1}{space 1}{ralign 9:{res:{sf: 56.34518}}}{space 1}{space 1}{ralign 9:{res:{sf: 13.19857}}}{space 1}
{space 0}{space 0}{ralign 12:4}{space 1}{c |}{space 1}{ralign 9:{res:{sf:        3}}}{space 1}{space 1}{ralign 9:{res:{sf: .1903553}}}{space 1}{space 1}{ralign 9:{res:{sf: 1.522843}}}{space 1}{space 1}{ralign 9:{res:{sf: 7.692308}}}{space 1}
{space 0}{space 0}{ralign 12:5}{space 1}{c |}{space 1}{ralign 9:{res:{sf:        3}}}{space 1}{space 1}{ralign 9:{res:{sf: .1903553}}}{space 1}{space 1}{ralign 9:{res:{sf: 1.522843}}}{space 1}{space 1}{ralign 9:{res:{sf: 8.333333}}}{space 1}
{space 0}{space 0}{ralign 12:Total}{space 1}{c |}{space 1}{ralign 9:{res:{sf:      197}}}{space 1}{space 1}{ralign 9:{res:{sf:     12.5}}}{space 1}{space 1}{ralign 9:{res:{sf:      100}}}{space 1}{space 1}{ralign 9:{res:{sf:     12.5}}}{space 1}
{space 0}{hline 13}{c   +}{hline 11}{hline 11}{hline 11}{hline 11}
{space 0}{res:{lalign 13:5}}{c |}{space 11}{space 11}{space 11}{space 11}
{space 0}{space 0}{ralign 12:1}{space 1}{c |}{space 1}{ralign 9:{res:{sf:       30}}}{space 1}{space 1}{ralign 9:{res:{sf: 1.903553}}}{space 1}{space 1}{ralign 9:{res:{sf: 15.22843}}}{space 1}{space 1}{ralign 9:{res:{sf: 12.29508}}}{space 1}
{space 0}{space 0}{ralign 12:2}{space 1}{c |}{space 1}{ralign 9:{res:{sf:       50}}}{space 1}{space 1}{ralign 9:{res:{sf: 3.172589}}}{space 1}{space 1}{ralign 9:{res:{sf: 25.38071}}}{space 1}{space 1}{ralign 9:{res:{sf: 12.01923}}}{space 1}
{space 0}{space 0}{ralign 12:3}{space 1}{c |}{space 1}{ralign 9:{res:{sf:      105}}}{space 1}{space 1}{ralign 9:{res:{sf: 6.662437}}}{space 1}{space 1}{ralign 9:{res:{sf: 53.29949}}}{space 1}{space 1}{ralign 9:{res:{sf: 12.48514}}}{space 1}
{space 0}{space 0}{ralign 12:4}{space 1}{c |}{space 1}{ralign 9:{res:{sf:        3}}}{space 1}{space 1}{ralign 9:{res:{sf: .1903553}}}{space 1}{space 1}{ralign 9:{res:{sf: 1.522843}}}{space 1}{space 1}{ralign 9:{res:{sf: 7.692308}}}{space 1}
{space 0}{space 0}{ralign 12:5}{space 1}{c |}{space 1}{ralign 9:{res:{sf:        9}}}{space 1}{space 1}{ralign 9:{res:{sf:  .571066}}}{space 1}{space 1}{ralign 9:{res:{sf: 4.568528}}}{space 1}{space 1}{ralign 9:{res:{sf:       25}}}{space 1}
{space 0}{space 0}{ralign 12:Total}{space 1}{c |}{space 1}{ralign 9:{res:{sf:      197}}}{space 1}{space 1}{ralign 9:{res:{sf:     12.5}}}{space 1}{space 1}{ralign 9:{res:{sf:      100}}}{space 1}{space 1}{ralign 9:{res:{sf:     12.5}}}{space 1}
{space 0}{hline 13}{c   +}{hline 11}{hline 11}{hline 11}{hline 11}
{space 0}{res:{lalign 13:6}}{c |}{space 11}{space 11}{space 11}{space 11}
{space 0}{space 0}{ralign 12:1}{space 1}{c |}{space 1}{ralign 9:{res:{sf:       34}}}{space 1}{space 1}{ralign 9:{res:{sf:  2.15736}}}{space 1}{space 1}{ralign 9:{res:{sf: 17.25888}}}{space 1}{space 1}{ralign 9:{res:{sf: 13.93443}}}{space 1}
{space 0}{space 0}{ralign 12:2}{space 1}{c |}{space 1}{ralign 9:{res:{sf:       49}}}{space 1}{space 1}{ralign 9:{res:{sf: 3.109137}}}{space 1}{space 1}{ralign 9:{res:{sf:  24.8731}}}{space 1}{space 1}{ralign 9:{res:{sf: 11.77885}}}{space 1}
{space 0}{space 0}{ralign 12:3}{space 1}{c |}{space 1}{ralign 9:{res:{sf:      106}}}{space 1}{space 1}{ralign 9:{res:{sf: 6.725888}}}{space 1}{space 1}{ralign 9:{res:{sf: 53.80711}}}{space 1}{space 1}{ralign 9:{res:{sf: 12.60404}}}{space 1}
{space 0}{space 0}{ralign 12:4}{space 1}{c |}{space 1}{ralign 9:{res:{sf:        4}}}{space 1}{space 1}{ralign 9:{res:{sf: .2538071}}}{space 1}{space 1}{ralign 9:{res:{sf: 2.030457}}}{space 1}{space 1}{ralign 9:{res:{sf: 10.25641}}}{space 1}
{space 0}{space 0}{ralign 12:5}{space 1}{c |}{space 1}{ralign 9:{res:{sf:        4}}}{space 1}{space 1}{ralign 9:{res:{sf: .2538071}}}{space 1}{space 1}{ralign 9:{res:{sf: 2.030457}}}{space 1}{space 1}{ralign 9:{res:{sf: 11.11111}}}{space 1}
{space 0}{space 0}{ralign 12:Total}{space 1}{c |}{space 1}{ralign 9:{res:{sf:      197}}}{space 1}{space 1}{ralign 9:{res:{sf:     12.5}}}{space 1}{space 1}{ralign 9:{res:{sf:      100}}}{space 1}{space 1}{ralign 9:{res:{sf:     12.5}}}{space 1}
{space 0}{hline 13}{c   +}{hline 11}{hline 11}{hline 11}{hline 11}
{space 0}{res:{lalign 13:7}}{c |}{space 11}{space 11}{space 11}{space 11}
{space 0}{space 0}{ralign 12:1}{space 1}{c |}{space 1}{ralign 9:{res:{sf:       39}}}{space 1}{space 1}{ralign 9:{res:{sf: 2.474619}}}{space 1}{space 1}{ralign 9:{res:{sf: 19.79695}}}{space 1}{space 1}{ralign 9:{res:{sf: 15.98361}}}{space 1}
{space 0}{space 0}{ralign 12:2}{space 1}{c |}{space 1}{ralign 9:{res:{sf:       47}}}{space 1}{space 1}{ralign 9:{res:{sf: 2.982234}}}{space 1}{space 1}{ralign 9:{res:{sf: 23.85787}}}{space 1}{space 1}{ralign 9:{res:{sf: 11.29808}}}{space 1}
{space 0}{space 0}{ralign 12:3}{space 1}{c |}{space 1}{ralign 9:{res:{sf:      105}}}{space 1}{space 1}{ralign 9:{res:{sf: 6.662437}}}{space 1}{space 1}{ralign 9:{res:{sf: 53.29949}}}{space 1}{space 1}{ralign 9:{res:{sf: 12.48514}}}{space 1}
{space 0}{space 0}{ralign 12:4}{space 1}{c |}{space 1}{ralign 9:{res:{sf:        5}}}{space 1}{space 1}{ralign 9:{res:{sf: .3172589}}}{space 1}{space 1}{ralign 9:{res:{sf: 2.538071}}}{space 1}{space 1}{ralign 9:{res:{sf: 12.82051}}}{space 1}
{space 0}{space 0}{ralign 12:5}{space 1}{c |}{space 1}{ralign 9:{res:{sf:        1}}}{space 1}{space 1}{ralign 9:{res:{sf: .0634518}}}{space 1}{space 1}{ralign 9:{res:{sf: .5076142}}}{space 1}{space 1}{ralign 9:{res:{sf: 2.777778}}}{space 1}
{space 0}{space 0}{ralign 12:Total}{space 1}{c |}{space 1}{ralign 9:{res:{sf:      197}}}{space 1}{space 1}{ralign 9:{res:{sf:     12.5}}}{space 1}{space 1}{ralign 9:{res:{sf:      100}}}{space 1}{space 1}{ralign 9:{res:{sf:     12.5}}}{space 1}
{space 0}{hline 13}{c   +}{hline 11}{hline 11}{hline 11}{hline 11}
{space 0}{res:{lalign 13:8}}{c |}{space 11}{space 11}{space 11}{space 11}
{space 0}{space 0}{ralign 12:1}{space 1}{c |}{space 1}{ralign 9:{res:{sf:       43}}}{space 1}{space 1}{ralign 9:{res:{sf: 2.728426}}}{space 1}{space 1}{ralign 9:{res:{sf: 21.82741}}}{space 1}{space 1}{ralign 9:{res:{sf: 17.62295}}}{space 1}
{space 0}{space 0}{ralign 12:2}{space 1}{c |}{space 1}{ralign 9:{res:{sf:       47}}}{space 1}{space 1}{ralign 9:{res:{sf: 2.982234}}}{space 1}{space 1}{ralign 9:{res:{sf: 23.85787}}}{space 1}{space 1}{ralign 9:{res:{sf: 11.29808}}}{space 1}
{space 0}{space 0}{ralign 12:3}{space 1}{c |}{space 1}{ralign 9:{res:{sf:       95}}}{space 1}{space 1}{ralign 9:{res:{sf: 6.027919}}}{space 1}{space 1}{ralign 9:{res:{sf: 48.22335}}}{space 1}{space 1}{ralign 9:{res:{sf: 11.29608}}}{space 1}
{space 0}{space 0}{ralign 12:4}{space 1}{c |}{space 1}{ralign 9:{res:{sf:        9}}}{space 1}{space 1}{ralign 9:{res:{sf:  .571066}}}{space 1}{space 1}{ralign 9:{res:{sf: 4.568528}}}{space 1}{space 1}{ralign 9:{res:{sf: 23.07692}}}{space 1}
{space 0}{space 0}{ralign 12:5}{space 1}{c |}{space 1}{ralign 9:{res:{sf:        3}}}{space 1}{space 1}{ralign 9:{res:{sf: .1903553}}}{space 1}{space 1}{ralign 9:{res:{sf: 1.522843}}}{space 1}{space 1}{ralign 9:{res:{sf: 8.333333}}}{space 1}
{space 0}{space 0}{ralign 12:Total}{space 1}{c |}{space 1}{ralign 9:{res:{sf:      197}}}{space 1}{space 1}{ralign 9:{res:{sf:     12.5}}}{space 1}{space 1}{ralign 9:{res:{sf:      100}}}{space 1}{space 1}{ralign 9:{res:{sf:     12.5}}}{space 1}
{space 0}{hline 13}{c   +}{hline 11}{hline 11}{hline 11}{hline 11}
{space 0}{res:{lalign 13:9}}{c |}{space 11}{space 11}{space 11}{space 11}
{space 0}{space 0}{ralign 12:1}{space 1}{c |}{space 1}{ralign 9:{res:{sf:       51}}}{space 1}{space 1}{ralign 9:{res:{sf: 3.236041}}}{space 1}{space 1}{ralign 9:{res:{sf: 25.88832}}}{space 1}{space 1}{ralign 9:{res:{sf: 20.90164}}}{space 1}
{space 0}{space 0}{ralign 12:2}{space 1}{c |}{space 1}{ralign 9:{res:{sf:       43}}}{space 1}{space 1}{ralign 9:{res:{sf: 2.728426}}}{space 1}{space 1}{ralign 9:{res:{sf: 21.82741}}}{space 1}{space 1}{ralign 9:{res:{sf: 10.33654}}}{space 1}
{space 0}{space 0}{ralign 12:3}{space 1}{c |}{space 1}{ralign 9:{res:{sf:       96}}}{space 1}{space 1}{ralign 9:{res:{sf: 6.091371}}}{space 1}{space 1}{ralign 9:{res:{sf: 48.73096}}}{space 1}{space 1}{ralign 9:{res:{sf: 11.41498}}}{space 1}
{space 0}{space 0}{ralign 12:4}{space 1}{c |}{space 1}{ralign 9:{res:{sf:        3}}}{space 1}{space 1}{ralign 9:{res:{sf: .1903553}}}{space 1}{space 1}{ralign 9:{res:{sf: 1.522843}}}{space 1}{space 1}{ralign 9:{res:{sf: 7.692308}}}{space 1}
{space 0}{space 0}{ralign 12:5}{space 1}{c |}{space 1}{ralign 9:{res:{sf:        4}}}{space 1}{space 1}{ralign 9:{res:{sf: .2538071}}}{space 1}{space 1}{ralign 9:{res:{sf: 2.030457}}}{space 1}{space 1}{ralign 9:{res:{sf: 11.11111}}}{space 1}
{space 0}{space 0}{ralign 12:Total}{space 1}{c |}{space 1}{ralign 9:{res:{sf:      197}}}{space 1}{space 1}{ralign 9:{res:{sf:     12.5}}}{space 1}{space 1}{ralign 9:{res:{sf:      100}}}{space 1}{space 1}{ralign 9:{res:{sf:     12.5}}}{space 1}
{space 0}{hline 13}{c   +}{hline 11}{hline 11}{hline 11}{hline 11}
{space 0}{res:{lalign 13:Total}}{c |}{space 11}{space 11}{space 11}{space 11}
{space 0}{space 0}{ralign 12:1}{space 1}{c |}{space 1}{ralign 9:{res:{sf:      244}}}{space 1}{space 1}{ralign 9:{res:{sf: 15.48223}}}{space 1}{space 1}{ralign 9:{res:{sf: 15.48223}}}{space 1}{space 1}{ralign 9:{res:{sf:      100}}}{space 1}
{space 0}{space 0}{ralign 12:2}{space 1}{c |}{space 1}{ralign 9:{res:{sf:      416}}}{space 1}{space 1}{ralign 9:{res:{sf: 26.39594}}}{space 1}{space 1}{ralign 9:{res:{sf: 26.39594}}}{space 1}{space 1}{ralign 9:{res:{sf:      100}}}{space 1}
{space 0}{space 0}{ralign 12:3}{space 1}{c |}{space 1}{ralign 9:{res:{sf:      841}}}{space 1}{space 1}{ralign 9:{res:{sf: 53.36294}}}{space 1}{space 1}{ralign 9:{res:{sf: 53.36294}}}{space 1}{space 1}{ralign 9:{res:{sf:      100}}}{space 1}
{space 0}{space 0}{ralign 12:4}{space 1}{c |}{space 1}{ralign 9:{res:{sf:       39}}}{space 1}{space 1}{ralign 9:{res:{sf: 2.474619}}}{space 1}{space 1}{ralign 9:{res:{sf: 2.474619}}}{space 1}{space 1}{ralign 9:{res:{sf:      100}}}{space 1}
{space 0}{space 0}{ralign 12:5}{space 1}{c |}{space 1}{ralign 9:{res:{sf:       36}}}{space 1}{space 1}{ralign 9:{res:{sf: 2.284264}}}{space 1}{space 1}{ralign 9:{res:{sf: 2.284264}}}{space 1}{space 1}{ralign 9:{res:{sf:      100}}}{space 1}
{space 0}{space 0}{ralign 12:Total}{space 1}{c |}{space 1}{ralign 9:{res:{sf:     1576}}}{space 1}{space 1}{ralign 9:{res:{sf:      100}}}{space 1}{space 1}{ralign 9:{res:{sf:      100}}}{space 1}{space 1}{ralign 9:{res:{sf:      100}}}{space 1}

row labels saved in macro e(labels)
{res}{txt}(output written to {browse  `"Results/Trajectory/TrajBySex1Edu0.csv"'})

{res}wave        {txt} {c |}{space 44}
{space 0}{space 0}{ralign 12:traj}{space 1}{c |}{space 1}{ralign 9:e(b)}{space 1}{space 1}{ralign 9:e(pct)}{space 1}{space 1}{ralign 9:e(colpct)}{space 1}{space 1}{ralign 9:e(rowpct)}{space 1}
{space 0}{hline 13}{c   +}{hline 11}{hline 11}{hline 11}{hline 11}
{space 0}{res:{lalign 13:2}}{c |}{space 11}{space 11}{space 11}{space 11}
{space 0}{space 0}{ralign 12:1}{space 1}{c |}{space 1}{ralign 9:{res:{sf:       11}}}{space 1}{space 1}{ralign 9:{res:{sf: .5478088}}}{space 1}{space 1}{ralign 9:{res:{sf:  4.38247}}}{space 1}{space 1}{ralign 9:{res:{sf: 2.396514}}}{space 1}
{space 0}{space 0}{ralign 12:2}{space 1}{c |}{space 1}{ralign 9:{res:{sf:      110}}}{space 1}{space 1}{ralign 9:{res:{sf: 5.478088}}}{space 1}{space 1}{ralign 9:{res:{sf:  43.8247}}}{space 1}{space 1}{ralign 9:{res:{sf: 17.71337}}}{space 1}
{space 0}{space 0}{ralign 12:3}{space 1}{c |}{space 1}{ralign 9:{res:{sf:      119}}}{space 1}{space 1}{ralign 9:{res:{sf: 5.926295}}}{space 1}{space 1}{ralign 9:{res:{sf: 47.41036}}}{space 1}{space 1}{ralign 9:{res:{sf: 14.16667}}}{space 1}
{space 0}{space 0}{ralign 12:4}{space 1}{c |}{space 1}{ralign 9:{res:{sf:        4}}}{space 1}{space 1}{ralign 9:{res:{sf: .1992032}}}{space 1}{space 1}{ralign 9:{res:{sf: 1.593625}}}{space 1}{space 1}{ralign 9:{res:{sf:  7.54717}}}{space 1}
{space 0}{space 0}{ralign 12:5}{space 1}{c |}{space 1}{ralign 9:{res:{sf:        7}}}{space 1}{space 1}{ralign 9:{res:{sf: .3486056}}}{space 1}{space 1}{ralign 9:{res:{sf: 2.788845}}}{space 1}{space 1}{ralign 9:{res:{sf:       20}}}{space 1}
{space 0}{space 0}{ralign 12:Total}{space 1}{c |}{space 1}{ralign 9:{res:{sf:      251}}}{space 1}{space 1}{ralign 9:{res:{sf:     12.5}}}{space 1}{space 1}{ralign 9:{res:{sf:      100}}}{space 1}{space 1}{ralign 9:{res:{sf:     12.5}}}{space 1}
{space 0}{hline 13}{c   +}{hline 11}{hline 11}{hline 11}{hline 11}
{space 0}{res:{lalign 13:3}}{c |}{space 11}{space 11}{space 11}{space 11}
{space 0}{space 0}{ralign 12:1}{space 1}{c |}{space 1}{ralign 9:{res:{sf:       26}}}{space 1}{space 1}{ralign 9:{res:{sf: 1.294821}}}{space 1}{space 1}{ralign 9:{res:{sf: 10.35857}}}{space 1}{space 1}{ralign 9:{res:{sf: 5.664488}}}{space 1}
{space 0}{space 0}{ralign 12:2}{space 1}{c |}{space 1}{ralign 9:{res:{sf:       90}}}{space 1}{space 1}{ralign 9:{res:{sf: 4.482072}}}{space 1}{space 1}{ralign 9:{res:{sf: 35.85657}}}{space 1}{space 1}{ralign 9:{res:{sf: 14.49275}}}{space 1}
{space 0}{space 0}{ralign 12:3}{space 1}{c |}{space 1}{ralign 9:{res:{sf:      123}}}{space 1}{space 1}{ralign 9:{res:{sf: 6.125498}}}{space 1}{space 1}{ralign 9:{res:{sf: 49.00398}}}{space 1}{space 1}{ralign 9:{res:{sf: 14.64286}}}{space 1}
{space 0}{space 0}{ralign 12:4}{space 1}{c |}{space 1}{ralign 9:{res:{sf:        8}}}{space 1}{space 1}{ralign 9:{res:{sf: .3984064}}}{space 1}{space 1}{ralign 9:{res:{sf: 3.187251}}}{space 1}{space 1}{ralign 9:{res:{sf: 15.09434}}}{space 1}
{space 0}{space 0}{ralign 12:5}{space 1}{c |}{space 1}{ralign 9:{res:{sf:        4}}}{space 1}{space 1}{ralign 9:{res:{sf: .1992032}}}{space 1}{space 1}{ralign 9:{res:{sf: 1.593625}}}{space 1}{space 1}{ralign 9:{res:{sf: 11.42857}}}{space 1}
{space 0}{space 0}{ralign 12:Total}{space 1}{c |}{space 1}{ralign 9:{res:{sf:      251}}}{space 1}{space 1}{ralign 9:{res:{sf:     12.5}}}{space 1}{space 1}{ralign 9:{res:{sf:      100}}}{space 1}{space 1}{ralign 9:{res:{sf:     12.5}}}{space 1}
{space 0}{hline 13}{c   +}{hline 11}{hline 11}{hline 11}{hline 11}
{space 0}{res:{lalign 13:4}}{c |}{space 11}{space 11}{space 11}{space 11}
{space 0}{space 0}{ralign 12:1}{space 1}{c |}{space 1}{ralign 9:{res:{sf:       37}}}{space 1}{space 1}{ralign 9:{res:{sf: 1.842629}}}{space 1}{space 1}{ralign 9:{res:{sf: 14.74104}}}{space 1}{space 1}{ralign 9:{res:{sf: 8.061002}}}{space 1}
{space 0}{space 0}{ralign 12:2}{space 1}{c |}{space 1}{ralign 9:{res:{sf:       93}}}{space 1}{space 1}{ralign 9:{res:{sf: 4.631474}}}{space 1}{space 1}{ralign 9:{res:{sf: 37.05179}}}{space 1}{space 1}{ralign 9:{res:{sf: 14.97585}}}{space 1}
{space 0}{space 0}{ralign 12:3}{space 1}{c |}{space 1}{ralign 9:{res:{sf:      109}}}{space 1}{space 1}{ralign 9:{res:{sf: 5.428287}}}{space 1}{space 1}{ralign 9:{res:{sf: 43.42629}}}{space 1}{space 1}{ralign 9:{res:{sf: 12.97619}}}{space 1}
{space 0}{space 0}{ralign 12:4}{space 1}{c |}{space 1}{ralign 9:{res:{sf:        6}}}{space 1}{space 1}{ralign 9:{res:{sf: .2988048}}}{space 1}{space 1}{ralign 9:{res:{sf: 2.390438}}}{space 1}{space 1}{ralign 9:{res:{sf: 11.32075}}}{space 1}
{space 0}{space 0}{ralign 12:5}{space 1}{c |}{space 1}{ralign 9:{res:{sf:        6}}}{space 1}{space 1}{ralign 9:{res:{sf: .2988048}}}{space 1}{space 1}{ralign 9:{res:{sf: 2.390438}}}{space 1}{space 1}{ralign 9:{res:{sf: 17.14286}}}{space 1}
{space 0}{space 0}{ralign 12:Total}{space 1}{c |}{space 1}{ralign 9:{res:{sf:      251}}}{space 1}{space 1}{ralign 9:{res:{sf:     12.5}}}{space 1}{space 1}{ralign 9:{res:{sf:      100}}}{space 1}{space 1}{ralign 9:{res:{sf:     12.5}}}{space 1}
{space 0}{hline 13}{c   +}{hline 11}{hline 11}{hline 11}{hline 11}
{space 0}{res:{lalign 13:5}}{c |}{space 11}{space 11}{space 11}{space 11}
{space 0}{space 0}{ralign 12:1}{space 1}{c |}{space 1}{ralign 9:{res:{sf:       55}}}{space 1}{space 1}{ralign 9:{res:{sf: 2.739044}}}{space 1}{space 1}{ralign 9:{res:{sf: 21.91235}}}{space 1}{space 1}{ralign 9:{res:{sf: 11.98257}}}{space 1}
{space 0}{space 0}{ralign 12:2}{space 1}{c |}{space 1}{ralign 9:{res:{sf:       81}}}{space 1}{space 1}{ralign 9:{res:{sf: 4.033865}}}{space 1}{space 1}{ralign 9:{res:{sf: 32.27092}}}{space 1}{space 1}{ralign 9:{res:{sf: 13.04348}}}{space 1}
{space 0}{space 0}{ralign 12:3}{space 1}{c |}{space 1}{ralign 9:{res:{sf:      102}}}{space 1}{space 1}{ralign 9:{res:{sf: 5.079681}}}{space 1}{space 1}{ralign 9:{res:{sf: 40.63745}}}{space 1}{space 1}{ralign 9:{res:{sf: 12.14286}}}{space 1}
{space 0}{space 0}{ralign 12:4}{space 1}{c |}{space 1}{ralign 9:{res:{sf:        6}}}{space 1}{space 1}{ralign 9:{res:{sf: .2988048}}}{space 1}{space 1}{ralign 9:{res:{sf: 2.390438}}}{space 1}{space 1}{ralign 9:{res:{sf: 11.32075}}}{space 1}
{space 0}{space 0}{ralign 12:5}{space 1}{c |}{space 1}{ralign 9:{res:{sf:        7}}}{space 1}{space 1}{ralign 9:{res:{sf: .3486056}}}{space 1}{space 1}{ralign 9:{res:{sf: 2.788845}}}{space 1}{space 1}{ralign 9:{res:{sf:       20}}}{space 1}
{space 0}{space 0}{ralign 12:Total}{space 1}{c |}{space 1}{ralign 9:{res:{sf:      251}}}{space 1}{space 1}{ralign 9:{res:{sf:     12.5}}}{space 1}{space 1}{ralign 9:{res:{sf:      100}}}{space 1}{space 1}{ralign 9:{res:{sf:     12.5}}}{space 1}
{space 0}{hline 13}{c   +}{hline 11}{hline 11}{hline 11}{hline 11}
{space 0}{res:{lalign 13:6}}{c |}{space 11}{space 11}{space 11}{space 11}
{space 0}{space 0}{ralign 12:1}{space 1}{c |}{space 1}{ralign 9:{res:{sf:       69}}}{space 1}{space 1}{ralign 9:{res:{sf: 3.436255}}}{space 1}{space 1}{ralign 9:{res:{sf: 27.49004}}}{space 1}{space 1}{ralign 9:{res:{sf: 15.03268}}}{space 1}
{space 0}{space 0}{ralign 12:2}{space 1}{c |}{space 1}{ralign 9:{res:{sf:       70}}}{space 1}{space 1}{ralign 9:{res:{sf: 3.486056}}}{space 1}{space 1}{ralign 9:{res:{sf: 27.88845}}}{space 1}{space 1}{ralign 9:{res:{sf: 11.27214}}}{space 1}
{space 0}{space 0}{ralign 12:3}{space 1}{c |}{space 1}{ralign 9:{res:{sf:      105}}}{space 1}{space 1}{ralign 9:{res:{sf: 5.229084}}}{space 1}{space 1}{ralign 9:{res:{sf: 41.83267}}}{space 1}{space 1}{ralign 9:{res:{sf:     12.5}}}{space 1}
{space 0}{space 0}{ralign 12:4}{space 1}{c |}{space 1}{ralign 9:{res:{sf:        5}}}{space 1}{space 1}{ralign 9:{res:{sf:  .249004}}}{space 1}{space 1}{ralign 9:{res:{sf: 1.992032}}}{space 1}{space 1}{ralign 9:{res:{sf: 9.433962}}}{space 1}
{space 0}{space 0}{ralign 12:5}{space 1}{c |}{space 1}{ralign 9:{res:{sf:        2}}}{space 1}{space 1}{ralign 9:{res:{sf: .0996016}}}{space 1}{space 1}{ralign 9:{res:{sf: .7968127}}}{space 1}{space 1}{ralign 9:{res:{sf: 5.714286}}}{space 1}
{space 0}{space 0}{ralign 12:Total}{space 1}{c |}{space 1}{ralign 9:{res:{sf:      251}}}{space 1}{space 1}{ralign 9:{res:{sf:     12.5}}}{space 1}{space 1}{ralign 9:{res:{sf:      100}}}{space 1}{space 1}{ralign 9:{res:{sf:     12.5}}}{space 1}
{space 0}{hline 13}{c   +}{hline 11}{hline 11}{hline 11}{hline 11}
{space 0}{res:{lalign 13:7}}{c |}{space 11}{space 11}{space 11}{space 11}
{space 0}{space 0}{ralign 12:1}{space 1}{c |}{space 1}{ralign 9:{res:{sf:       79}}}{space 1}{space 1}{ralign 9:{res:{sf: 3.934263}}}{space 1}{space 1}{ralign 9:{res:{sf:  31.4741}}}{space 1}{space 1}{ralign 9:{res:{sf: 17.21133}}}{space 1}
{space 0}{space 0}{ralign 12:2}{space 1}{c |}{space 1}{ralign 9:{res:{sf:       63}}}{space 1}{space 1}{ralign 9:{res:{sf:  3.13745}}}{space 1}{space 1}{ralign 9:{res:{sf:  25.0996}}}{space 1}{space 1}{ralign 9:{res:{sf: 10.14493}}}{space 1}
{space 0}{space 0}{ralign 12:3}{space 1}{c |}{space 1}{ralign 9:{res:{sf:       97}}}{space 1}{space 1}{ralign 9:{res:{sf: 4.830677}}}{space 1}{space 1}{ralign 9:{res:{sf: 38.64542}}}{space 1}{space 1}{ralign 9:{res:{sf: 11.54762}}}{space 1}
{space 0}{space 0}{ralign 12:4}{space 1}{c |}{space 1}{ralign 9:{res:{sf:        7}}}{space 1}{space 1}{ralign 9:{res:{sf: .3486056}}}{space 1}{space 1}{ralign 9:{res:{sf: 2.788845}}}{space 1}{space 1}{ralign 9:{res:{sf: 13.20755}}}{space 1}
{space 0}{space 0}{ralign 12:5}{space 1}{c |}{space 1}{ralign 9:{res:{sf:        5}}}{space 1}{space 1}{ralign 9:{res:{sf:  .249004}}}{space 1}{space 1}{ralign 9:{res:{sf: 1.992032}}}{space 1}{space 1}{ralign 9:{res:{sf: 14.28571}}}{space 1}
{space 0}{space 0}{ralign 12:Total}{space 1}{c |}{space 1}{ralign 9:{res:{sf:      251}}}{space 1}{space 1}{ralign 9:{res:{sf:     12.5}}}{space 1}{space 1}{ralign 9:{res:{sf:      100}}}{space 1}{space 1}{ralign 9:{res:{sf:     12.5}}}{space 1}
{space 0}{hline 13}{c   +}{hline 11}{hline 11}{hline 11}{hline 11}
{space 0}{res:{lalign 13:8}}{c |}{space 11}{space 11}{space 11}{space 11}
{space 0}{space 0}{ralign 12:1}{space 1}{c |}{space 1}{ralign 9:{res:{sf:       86}}}{space 1}{space 1}{ralign 9:{res:{sf: 4.282869}}}{space 1}{space 1}{ralign 9:{res:{sf: 34.26295}}}{space 1}{space 1}{ralign 9:{res:{sf: 18.73638}}}{space 1}
{space 0}{space 0}{ralign 12:2}{space 1}{c |}{space 1}{ralign 9:{res:{sf:       57}}}{space 1}{space 1}{ralign 9:{res:{sf: 2.838645}}}{space 1}{space 1}{ralign 9:{res:{sf: 22.70916}}}{space 1}{space 1}{ralign 9:{res:{sf: 9.178744}}}{space 1}
{space 0}{space 0}{ralign 12:3}{space 1}{c |}{space 1}{ralign 9:{res:{sf:       96}}}{space 1}{space 1}{ralign 9:{res:{sf: 4.780876}}}{space 1}{space 1}{ralign 9:{res:{sf: 38.24701}}}{space 1}{space 1}{ralign 9:{res:{sf: 11.42857}}}{space 1}
{space 0}{space 0}{ralign 12:4}{space 1}{c |}{space 1}{ralign 9:{res:{sf:        9}}}{space 1}{space 1}{ralign 9:{res:{sf: .4482072}}}{space 1}{space 1}{ralign 9:{res:{sf: 3.585657}}}{space 1}{space 1}{ralign 9:{res:{sf: 16.98113}}}{space 1}
{space 0}{space 0}{ralign 12:5}{space 1}{c |}{space 1}{ralign 9:{res:{sf:        3}}}{space 1}{space 1}{ralign 9:{res:{sf: .1494024}}}{space 1}{space 1}{ralign 9:{res:{sf: 1.195219}}}{space 1}{space 1}{ralign 9:{res:{sf: 8.571429}}}{space 1}
{space 0}{space 0}{ralign 12:Total}{space 1}{c |}{space 1}{ralign 9:{res:{sf:      251}}}{space 1}{space 1}{ralign 9:{res:{sf:     12.5}}}{space 1}{space 1}{ralign 9:{res:{sf:      100}}}{space 1}{space 1}{ralign 9:{res:{sf:     12.5}}}{space 1}
{space 0}{hline 13}{c   +}{hline 11}{hline 11}{hline 11}{hline 11}
{space 0}{res:{lalign 13:9}}{c |}{space 11}{space 11}{space 11}{space 11}
{space 0}{space 0}{ralign 12:1}{space 1}{c |}{space 1}{ralign 9:{res:{sf:       96}}}{space 1}{space 1}{ralign 9:{res:{sf: 4.780876}}}{space 1}{space 1}{ralign 9:{res:{sf: 38.24701}}}{space 1}{space 1}{ralign 9:{res:{sf: 20.91503}}}{space 1}
{space 0}{space 0}{ralign 12:2}{space 1}{c |}{space 1}{ralign 9:{res:{sf:       57}}}{space 1}{space 1}{ralign 9:{res:{sf: 2.838645}}}{space 1}{space 1}{ralign 9:{res:{sf: 22.70916}}}{space 1}{space 1}{ralign 9:{res:{sf: 9.178744}}}{space 1}
{space 0}{space 0}{ralign 12:3}{space 1}{c |}{space 1}{ralign 9:{res:{sf:       89}}}{space 1}{space 1}{ralign 9:{res:{sf: 4.432271}}}{space 1}{space 1}{ralign 9:{res:{sf: 35.45817}}}{space 1}{space 1}{ralign 9:{res:{sf: 10.59524}}}{space 1}
{space 0}{space 0}{ralign 12:4}{space 1}{c |}{space 1}{ralign 9:{res:{sf:        8}}}{space 1}{space 1}{ralign 9:{res:{sf: .3984064}}}{space 1}{space 1}{ralign 9:{res:{sf: 3.187251}}}{space 1}{space 1}{ralign 9:{res:{sf: 15.09434}}}{space 1}
{space 0}{space 0}{ralign 12:5}{space 1}{c |}{space 1}{ralign 9:{res:{sf:        1}}}{space 1}{space 1}{ralign 9:{res:{sf: .0498008}}}{space 1}{space 1}{ralign 9:{res:{sf: .3984064}}}{space 1}{space 1}{ralign 9:{res:{sf: 2.857143}}}{space 1}
{space 0}{space 0}{ralign 12:Total}{space 1}{c |}{space 1}{ralign 9:{res:{sf:      251}}}{space 1}{space 1}{ralign 9:{res:{sf:     12.5}}}{space 1}{space 1}{ralign 9:{res:{sf:      100}}}{space 1}{space 1}{ralign 9:{res:{sf:     12.5}}}{space 1}
{space 0}{hline 13}{c   +}{hline 11}{hline 11}{hline 11}{hline 11}
{space 0}{res:{lalign 13:Total}}{c |}{space 11}{space 11}{space 11}{space 11}
{space 0}{space 0}{ralign 12:1}{space 1}{c |}{space 1}{ralign 9:{res:{sf:      459}}}{space 1}{space 1}{ralign 9:{res:{sf: 22.85857}}}{space 1}{space 1}{ralign 9:{res:{sf: 22.85857}}}{space 1}{space 1}{ralign 9:{res:{sf:      100}}}{space 1}
{space 0}{space 0}{ralign 12:2}{space 1}{c |}{space 1}{ralign 9:{res:{sf:      621}}}{space 1}{space 1}{ralign 9:{res:{sf: 30.92629}}}{space 1}{space 1}{ralign 9:{res:{sf: 30.92629}}}{space 1}{space 1}{ralign 9:{res:{sf:      100}}}{space 1}
{space 0}{space 0}{ralign 12:3}{space 1}{c |}{space 1}{ralign 9:{res:{sf:      840}}}{space 1}{space 1}{ralign 9:{res:{sf: 41.83267}}}{space 1}{space 1}{ralign 9:{res:{sf: 41.83267}}}{space 1}{space 1}{ralign 9:{res:{sf:      100}}}{space 1}
{space 0}{space 0}{ralign 12:4}{space 1}{c |}{space 1}{ralign 9:{res:{sf:       53}}}{space 1}{space 1}{ralign 9:{res:{sf: 2.639442}}}{space 1}{space 1}{ralign 9:{res:{sf: 2.639442}}}{space 1}{space 1}{ralign 9:{res:{sf:      100}}}{space 1}
{space 0}{space 0}{ralign 12:5}{space 1}{c |}{space 1}{ralign 9:{res:{sf:       35}}}{space 1}{space 1}{ralign 9:{res:{sf: 1.743028}}}{space 1}{space 1}{ralign 9:{res:{sf: 1.743028}}}{space 1}{space 1}{ralign 9:{res:{sf:      100}}}{space 1}
{space 0}{space 0}{ralign 12:Total}{space 1}{c |}{space 1}{ralign 9:{res:{sf:     2008}}}{space 1}{space 1}{ralign 9:{res:{sf:      100}}}{space 1}{space 1}{ralign 9:{res:{sf:      100}}}{space 1}{space 1}{ralign 9:{res:{sf:      100}}}{space 1}

row labels saved in macro e(labels)
{res}{txt}(output written to {browse  `"Results/Trajectory/TrajBySex1Edu1.csv"'})

{res}wave        {txt} {c |}{space 44}
{space 0}{space 0}{ralign 12:traj}{space 1}{c |}{space 1}{ralign 9:e(b)}{space 1}{space 1}{ralign 9:e(pct)}{space 1}{space 1}{ralign 9:e(colpct)}{space 1}{space 1}{ralign 9:e(rowpct)}{space 1}
{space 0}{hline 13}{c   +}{hline 11}{hline 11}{hline 11}{hline 11}
{space 0}{res:{lalign 13:2}}{c |}{space 11}{space 11}{space 11}{space 11}
{space 0}{space 0}{ralign 12:1}{space 1}{c |}{space 1}{ralign 9:{res:{sf:       26}}}{space 1}{space 1}{ralign 9:{res:{sf: .6360078}}}{space 1}{space 1}{ralign 9:{res:{sf: 5.088063}}}{space 1}{space 1}{ralign 9:{res:{sf: 2.292769}}}{space 1}
{space 0}{space 0}{ralign 12:2}{space 1}{c |}{space 1}{ralign 9:{res:{sf:      218}}}{space 1}{space 1}{ralign 9:{res:{sf: 5.332681}}}{space 1}{space 1}{ralign 9:{res:{sf: 42.66145}}}{space 1}{space 1}{ralign 9:{res:{sf: 18.01653}}}{space 1}
{space 0}{space 0}{ralign 12:3}{space 1}{c |}{space 1}{ralign 9:{res:{sf:      251}}}{space 1}{space 1}{ralign 9:{res:{sf: 6.139922}}}{space 1}{space 1}{ralign 9:{res:{sf: 49.11937}}}{space 1}{space 1}{ralign 9:{res:{sf: 15.53218}}}{space 1}
{space 0}{space 0}{ralign 12:4}{space 1}{c |}{space 1}{ralign 9:{res:{sf:       11}}}{space 1}{space 1}{ralign 9:{res:{sf: .2690802}}}{space 1}{space 1}{ralign 9:{res:{sf: 2.152642}}}{space 1}{space 1}{ralign 9:{res:{sf:    13.75}}}{space 1}
{space 0}{space 0}{ralign 12:5}{space 1}{c |}{space 1}{ralign 9:{res:{sf:        5}}}{space 1}{space 1}{ralign 9:{res:{sf: .1223092}}}{space 1}{space 1}{ralign 9:{res:{sf: .9784736}}}{space 1}{space 1}{ralign 9:{res:{sf: 10.41667}}}{space 1}
{space 0}{space 0}{ralign 12:Total}{space 1}{c |}{space 1}{ralign 9:{res:{sf:      511}}}{space 1}{space 1}{ralign 9:{res:{sf:     12.5}}}{space 1}{space 1}{ralign 9:{res:{sf:      100}}}{space 1}{space 1}{ralign 9:{res:{sf:     12.5}}}{space 1}
{space 0}{hline 13}{c   +}{hline 11}{hline 11}{hline 11}{hline 11}
{space 0}{res:{lalign 13:3}}{c |}{space 11}{space 11}{space 11}{space 11}
{space 0}{space 0}{ralign 12:1}{space 1}{c |}{space 1}{ralign 9:{res:{sf:       63}}}{space 1}{space 1}{ralign 9:{res:{sf: 1.541096}}}{space 1}{space 1}{ralign 9:{res:{sf: 12.32877}}}{space 1}{space 1}{ralign 9:{res:{sf: 5.555556}}}{space 1}
{space 0}{space 0}{ralign 12:2}{space 1}{c |}{space 1}{ralign 9:{res:{sf:      193}}}{space 1}{space 1}{ralign 9:{res:{sf: 4.721135}}}{space 1}{space 1}{ralign 9:{res:{sf: 37.76908}}}{space 1}{space 1}{ralign 9:{res:{sf: 15.95041}}}{space 1}
{space 0}{space 0}{ralign 12:3}{space 1}{c |}{space 1}{ralign 9:{res:{sf:      242}}}{space 1}{space 1}{ralign 9:{res:{sf: 5.919765}}}{space 1}{space 1}{ralign 9:{res:{sf: 47.35812}}}{space 1}{space 1}{ralign 9:{res:{sf: 14.97525}}}{space 1}
{space 0}{space 0}{ralign 12:4}{space 1}{c |}{space 1}{ralign 9:{res:{sf:        7}}}{space 1}{space 1}{ralign 9:{res:{sf: .1712329}}}{space 1}{space 1}{ralign 9:{res:{sf: 1.369863}}}{space 1}{space 1}{ralign 9:{res:{sf:     8.75}}}{space 1}
{space 0}{space 0}{ralign 12:5}{space 1}{c |}{space 1}{ralign 9:{res:{sf:        6}}}{space 1}{space 1}{ralign 9:{res:{sf:  .146771}}}{space 1}{space 1}{ralign 9:{res:{sf: 1.174168}}}{space 1}{space 1}{ralign 9:{res:{sf:     12.5}}}{space 1}
{space 0}{space 0}{ralign 12:Total}{space 1}{c |}{space 1}{ralign 9:{res:{sf:      511}}}{space 1}{space 1}{ralign 9:{res:{sf:     12.5}}}{space 1}{space 1}{ralign 9:{res:{sf:      100}}}{space 1}{space 1}{ralign 9:{res:{sf:     12.5}}}{space 1}
{space 0}{hline 13}{c   +}{hline 11}{hline 11}{hline 11}{hline 11}
{space 0}{res:{lalign 13:4}}{c |}{space 11}{space 11}{space 11}{space 11}
{space 0}{space 0}{ralign 12:1}{space 1}{c |}{space 1}{ralign 9:{res:{sf:       97}}}{space 1}{space 1}{ralign 9:{res:{sf: 2.372798}}}{space 1}{space 1}{ralign 9:{res:{sf: 18.98239}}}{space 1}{space 1}{ralign 9:{res:{sf: 8.553792}}}{space 1}
{space 0}{space 0}{ralign 12:2}{space 1}{c |}{space 1}{ralign 9:{res:{sf:      191}}}{space 1}{space 1}{ralign 9:{res:{sf: 4.672211}}}{space 1}{space 1}{ralign 9:{res:{sf: 37.37769}}}{space 1}{space 1}{ralign 9:{res:{sf: 15.78512}}}{space 1}
{space 0}{space 0}{ralign 12:3}{space 1}{c |}{space 1}{ralign 9:{res:{sf:      204}}}{space 1}{space 1}{ralign 9:{res:{sf: 4.990215}}}{space 1}{space 1}{ralign 9:{res:{sf: 39.92172}}}{space 1}{space 1}{ralign 9:{res:{sf: 12.62376}}}{space 1}
{space 0}{space 0}{ralign 12:4}{space 1}{c |}{space 1}{ralign 9:{res:{sf:        9}}}{space 1}{space 1}{ralign 9:{res:{sf: .2201566}}}{space 1}{space 1}{ralign 9:{res:{sf: 1.761252}}}{space 1}{space 1}{ralign 9:{res:{sf:    11.25}}}{space 1}
{space 0}{space 0}{ralign 12:5}{space 1}{c |}{space 1}{ralign 9:{res:{sf:       10}}}{space 1}{space 1}{ralign 9:{res:{sf: .2446184}}}{space 1}{space 1}{ralign 9:{res:{sf: 1.956947}}}{space 1}{space 1}{ralign 9:{res:{sf: 20.83333}}}{space 1}
{space 0}{space 0}{ralign 12:Total}{space 1}{c |}{space 1}{ralign 9:{res:{sf:      511}}}{space 1}{space 1}{ralign 9:{res:{sf:     12.5}}}{space 1}{space 1}{ralign 9:{res:{sf:      100}}}{space 1}{space 1}{ralign 9:{res:{sf:     12.5}}}{space 1}
{space 0}{hline 13}{c   +}{hline 11}{hline 11}{hline 11}{hline 11}
{space 0}{res:{lalign 13:5}}{c |}{space 11}{space 11}{space 11}{space 11}
{space 0}{space 0}{ralign 12:1}{space 1}{c |}{space 1}{ralign 9:{res:{sf:      131}}}{space 1}{space 1}{ralign 9:{res:{sf: 3.204501}}}{space 1}{space 1}{ralign 9:{res:{sf: 25.63601}}}{space 1}{space 1}{ralign 9:{res:{sf: 11.55203}}}{space 1}
{space 0}{space 0}{ralign 12:2}{space 1}{c |}{space 1}{ralign 9:{res:{sf:      164}}}{space 1}{space 1}{ralign 9:{res:{sf: 4.011742}}}{space 1}{space 1}{ralign 9:{res:{sf: 32.09393}}}{space 1}{space 1}{ralign 9:{res:{sf: 13.55372}}}{space 1}
{space 0}{space 0}{ralign 12:3}{space 1}{c |}{space 1}{ralign 9:{res:{sf:      190}}}{space 1}{space 1}{ralign 9:{res:{sf:  4.64775}}}{space 1}{space 1}{ralign 9:{res:{sf:   37.182}}}{space 1}{space 1}{ralign 9:{res:{sf: 11.75743}}}{space 1}
{space 0}{space 0}{ralign 12:4}{space 1}{c |}{space 1}{ralign 9:{res:{sf:       14}}}{space 1}{space 1}{ralign 9:{res:{sf: .3424658}}}{space 1}{space 1}{ralign 9:{res:{sf: 2.739726}}}{space 1}{space 1}{ralign 9:{res:{sf:     17.5}}}{space 1}
{space 0}{space 0}{ralign 12:5}{space 1}{c |}{space 1}{ralign 9:{res:{sf:       12}}}{space 1}{space 1}{ralign 9:{res:{sf: .2935421}}}{space 1}{space 1}{ralign 9:{res:{sf: 2.348337}}}{space 1}{space 1}{ralign 9:{res:{sf:       25}}}{space 1}
{space 0}{space 0}{ralign 12:Total}{space 1}{c |}{space 1}{ralign 9:{res:{sf:      511}}}{space 1}{space 1}{ralign 9:{res:{sf:     12.5}}}{space 1}{space 1}{ralign 9:{res:{sf:      100}}}{space 1}{space 1}{ralign 9:{res:{sf:     12.5}}}{space 1}
{space 0}{hline 13}{c   +}{hline 11}{hline 11}{hline 11}{hline 11}
{space 0}{res:{lalign 13:6}}{c |}{space 11}{space 11}{space 11}{space 11}
{space 0}{space 0}{ralign 12:1}{space 1}{c |}{space 1}{ralign 9:{res:{sf:      167}}}{space 1}{space 1}{ralign 9:{res:{sf: 4.085127}}}{space 1}{space 1}{ralign 9:{res:{sf: 32.68102}}}{space 1}{space 1}{ralign 9:{res:{sf: 14.72663}}}{space 1}
{space 0}{space 0}{ralign 12:2}{space 1}{c |}{space 1}{ralign 9:{res:{sf:      144}}}{space 1}{space 1}{ralign 9:{res:{sf: 3.522505}}}{space 1}{space 1}{ralign 9:{res:{sf: 28.18004}}}{space 1}{space 1}{ralign 9:{res:{sf: 11.90083}}}{space 1}
{space 0}{space 0}{ralign 12:3}{space 1}{c |}{space 1}{ralign 9:{res:{sf:      191}}}{space 1}{space 1}{ralign 9:{res:{sf: 4.672211}}}{space 1}{space 1}{ralign 9:{res:{sf: 37.37769}}}{space 1}{space 1}{ralign 9:{res:{sf: 11.81931}}}{space 1}
{space 0}{space 0}{ralign 12:4}{space 1}{c |}{space 1}{ralign 9:{res:{sf:        5}}}{space 1}{space 1}{ralign 9:{res:{sf: .1223092}}}{space 1}{space 1}{ralign 9:{res:{sf: .9784736}}}{space 1}{space 1}{ralign 9:{res:{sf:     6.25}}}{space 1}
{space 0}{space 0}{ralign 12:5}{space 1}{c |}{space 1}{ralign 9:{res:{sf:        4}}}{space 1}{space 1}{ralign 9:{res:{sf: .0978474}}}{space 1}{space 1}{ralign 9:{res:{sf: .7827789}}}{space 1}{space 1}{ralign 9:{res:{sf: 8.333333}}}{space 1}
{space 0}{space 0}{ralign 12:Total}{space 1}{c |}{space 1}{ralign 9:{res:{sf:      511}}}{space 1}{space 1}{ralign 9:{res:{sf:     12.5}}}{space 1}{space 1}{ralign 9:{res:{sf:      100}}}{space 1}{space 1}{ralign 9:{res:{sf:     12.5}}}{space 1}
{space 0}{hline 13}{c   +}{hline 11}{hline 11}{hline 11}{hline 11}
{space 0}{res:{lalign 13:7}}{c |}{space 11}{space 11}{space 11}{space 11}
{space 0}{space 0}{ralign 12:1}{space 1}{c |}{space 1}{ralign 9:{res:{sf:      193}}}{space 1}{space 1}{ralign 9:{res:{sf: 4.721135}}}{space 1}{space 1}{ralign 9:{res:{sf: 37.76908}}}{space 1}{space 1}{ralign 9:{res:{sf:  17.0194}}}{space 1}
{space 0}{space 0}{ralign 12:2}{space 1}{c |}{space 1}{ralign 9:{res:{sf:      115}}}{space 1}{space 1}{ralign 9:{res:{sf: 2.813112}}}{space 1}{space 1}{ralign 9:{res:{sf: 22.50489}}}{space 1}{space 1}{ralign 9:{res:{sf: 9.504132}}}{space 1}
{space 0}{space 0}{ralign 12:3}{space 1}{c |}{space 1}{ralign 9:{res:{sf:      188}}}{space 1}{space 1}{ralign 9:{res:{sf: 4.598826}}}{space 1}{space 1}{ralign 9:{res:{sf: 36.79061}}}{space 1}{space 1}{ralign 9:{res:{sf: 11.63366}}}{space 1}
{space 0}{space 0}{ralign 12:4}{space 1}{c |}{space 1}{ralign 9:{res:{sf:       11}}}{space 1}{space 1}{ralign 9:{res:{sf: .2690802}}}{space 1}{space 1}{ralign 9:{res:{sf: 2.152642}}}{space 1}{space 1}{ralign 9:{res:{sf:    13.75}}}{space 1}
{space 0}{space 0}{ralign 12:5}{space 1}{c |}{space 1}{ralign 9:{res:{sf:        4}}}{space 1}{space 1}{ralign 9:{res:{sf: .0978474}}}{space 1}{space 1}{ralign 9:{res:{sf: .7827789}}}{space 1}{space 1}{ralign 9:{res:{sf: 8.333333}}}{space 1}
{space 0}{space 0}{ralign 12:Total}{space 1}{c |}{space 1}{ralign 9:{res:{sf:      511}}}{space 1}{space 1}{ralign 9:{res:{sf:     12.5}}}{space 1}{space 1}{ralign 9:{res:{sf:      100}}}{space 1}{space 1}{ralign 9:{res:{sf:     12.5}}}{space 1}
{space 0}{hline 13}{c   +}{hline 11}{hline 11}{hline 11}{hline 11}
{space 0}{res:{lalign 13:8}}{c |}{space 11}{space 11}{space 11}{space 11}
{space 0}{space 0}{ralign 12:1}{space 1}{c |}{space 1}{ralign 9:{res:{sf:      220}}}{space 1}{space 1}{ralign 9:{res:{sf: 5.381605}}}{space 1}{space 1}{ralign 9:{res:{sf: 43.05284}}}{space 1}{space 1}{ralign 9:{res:{sf: 19.40035}}}{space 1}
{space 0}{space 0}{ralign 12:2}{space 1}{c |}{space 1}{ralign 9:{res:{sf:       97}}}{space 1}{space 1}{ralign 9:{res:{sf: 2.372798}}}{space 1}{space 1}{ralign 9:{res:{sf: 18.98239}}}{space 1}{space 1}{ralign 9:{res:{sf: 8.016529}}}{space 1}
{space 0}{space 0}{ralign 12:3}{space 1}{c |}{space 1}{ralign 9:{res:{sf:      178}}}{space 1}{space 1}{ralign 9:{res:{sf: 4.354207}}}{space 1}{space 1}{ralign 9:{res:{sf: 34.83366}}}{space 1}{space 1}{ralign 9:{res:{sf: 11.01485}}}{space 1}
{space 0}{space 0}{ralign 12:4}{space 1}{c |}{space 1}{ralign 9:{res:{sf:       11}}}{space 1}{space 1}{ralign 9:{res:{sf: .2690802}}}{space 1}{space 1}{ralign 9:{res:{sf: 2.152642}}}{space 1}{space 1}{ralign 9:{res:{sf:    13.75}}}{space 1}
{space 0}{space 0}{ralign 12:5}{space 1}{c |}{space 1}{ralign 9:{res:{sf:        5}}}{space 1}{space 1}{ralign 9:{res:{sf: .1223092}}}{space 1}{space 1}{ralign 9:{res:{sf: .9784736}}}{space 1}{space 1}{ralign 9:{res:{sf: 10.41667}}}{space 1}
{space 0}{space 0}{ralign 12:Total}{space 1}{c |}{space 1}{ralign 9:{res:{sf:      511}}}{space 1}{space 1}{ralign 9:{res:{sf:     12.5}}}{space 1}{space 1}{ralign 9:{res:{sf:      100}}}{space 1}{space 1}{ralign 9:{res:{sf:     12.5}}}{space 1}
{space 0}{hline 13}{c   +}{hline 11}{hline 11}{hline 11}{hline 11}
{space 0}{res:{lalign 13:9}}{c |}{space 11}{space 11}{space 11}{space 11}
{space 0}{space 0}{ralign 12:1}{space 1}{c |}{space 1}{ralign 9:{res:{sf:      237}}}{space 1}{space 1}{ralign 9:{res:{sf: 5.797456}}}{space 1}{space 1}{ralign 9:{res:{sf: 46.37965}}}{space 1}{space 1}{ralign 9:{res:{sf: 20.89947}}}{space 1}
{space 0}{space 0}{ralign 12:2}{space 1}{c |}{space 1}{ralign 9:{res:{sf:       88}}}{space 1}{space 1}{ralign 9:{res:{sf: 2.152642}}}{space 1}{space 1}{ralign 9:{res:{sf: 17.22114}}}{space 1}{space 1}{ralign 9:{res:{sf: 7.272727}}}{space 1}
{space 0}{space 0}{ralign 12:3}{space 1}{c |}{space 1}{ralign 9:{res:{sf:      172}}}{space 1}{space 1}{ralign 9:{res:{sf: 4.207436}}}{space 1}{space 1}{ralign 9:{res:{sf: 33.65949}}}{space 1}{space 1}{ralign 9:{res:{sf: 10.64356}}}{space 1}
{space 0}{space 0}{ralign 12:4}{space 1}{c |}{space 1}{ralign 9:{res:{sf:       12}}}{space 1}{space 1}{ralign 9:{res:{sf: .2935421}}}{space 1}{space 1}{ralign 9:{res:{sf: 2.348337}}}{space 1}{space 1}{ralign 9:{res:{sf:       15}}}{space 1}
{space 0}{space 0}{ralign 12:5}{space 1}{c |}{space 1}{ralign 9:{res:{sf:        2}}}{space 1}{space 1}{ralign 9:{res:{sf: .0489237}}}{space 1}{space 1}{ralign 9:{res:{sf: .3913894}}}{space 1}{space 1}{ralign 9:{res:{sf: 4.166667}}}{space 1}
{space 0}{space 0}{ralign 12:Total}{space 1}{c |}{space 1}{ralign 9:{res:{sf:      511}}}{space 1}{space 1}{ralign 9:{res:{sf:     12.5}}}{space 1}{space 1}{ralign 9:{res:{sf:      100}}}{space 1}{space 1}{ralign 9:{res:{sf:     12.5}}}{space 1}
{space 0}{hline 13}{c   +}{hline 11}{hline 11}{hline 11}{hline 11}
{space 0}{res:{lalign 13:Total}}{c |}{space 11}{space 11}{space 11}{space 11}
{space 0}{space 0}{ralign 12:1}{space 1}{c |}{space 1}{ralign 9:{res:{sf:     1134}}}{space 1}{space 1}{ralign 9:{res:{sf: 27.73973}}}{space 1}{space 1}{ralign 9:{res:{sf: 27.73973}}}{space 1}{space 1}{ralign 9:{res:{sf:      100}}}{space 1}
{space 0}{space 0}{ralign 12:2}{space 1}{c |}{space 1}{ralign 9:{res:{sf:     1210}}}{space 1}{space 1}{ralign 9:{res:{sf: 29.59883}}}{space 1}{space 1}{ralign 9:{res:{sf: 29.59883}}}{space 1}{space 1}{ralign 9:{res:{sf:      100}}}{space 1}
{space 0}{space 0}{ralign 12:3}{space 1}{c |}{space 1}{ralign 9:{res:{sf:     1616}}}{space 1}{space 1}{ralign 9:{res:{sf: 39.53033}}}{space 1}{space 1}{ralign 9:{res:{sf: 39.53033}}}{space 1}{space 1}{ralign 9:{res:{sf:      100}}}{space 1}
{space 0}{space 0}{ralign 12:4}{space 1}{c |}{space 1}{ralign 9:{res:{sf:       80}}}{space 1}{space 1}{ralign 9:{res:{sf: 1.956947}}}{space 1}{space 1}{ralign 9:{res:{sf: 1.956947}}}{space 1}{space 1}{ralign 9:{res:{sf:      100}}}{space 1}
{space 0}{space 0}{ralign 12:5}{space 1}{c |}{space 1}{ralign 9:{res:{sf:       48}}}{space 1}{space 1}{ralign 9:{res:{sf: 1.174168}}}{space 1}{space 1}{ralign 9:{res:{sf: 1.174168}}}{space 1}{space 1}{ralign 9:{res:{sf:      100}}}{space 1}
{space 0}{space 0}{ralign 12:Total}{space 1}{c |}{space 1}{ralign 9:{res:{sf:     4088}}}{space 1}{space 1}{ralign 9:{res:{sf:      100}}}{space 1}{space 1}{ralign 9:{res:{sf:      100}}}{space 1}{space 1}{ralign 9:{res:{sf:      100}}}{space 1}

row labels saved in macro e(labels)
{res}{txt}(output written to {browse  `"Results/Trajectory/TrajBySex2.csv"'})

{res}wave        {txt} {c |}{space 44}
{space 0}{space 0}{ralign 12:traj}{space 1}{c |}{space 1}{ralign 9:e(b)}{space 1}{space 1}{ralign 9:e(pct)}{space 1}{space 1}{ralign 9:e(colpct)}{space 1}{space 1}{ralign 9:e(rowpct)}{space 1}
{space 0}{hline 13}{c   +}{hline 11}{hline 11}{hline 11}{hline 11}
{space 0}{res:{lalign 13:2}}{c |}{space 11}{space 11}{space 11}{space 11}
{space 0}{space 0}{ralign 12:1}{space 1}{c |}{space 1}{ralign 9:{res:{sf:       16}}}{space 1}{space 1}{ralign 9:{res:{sf: .6451613}}}{space 1}{space 1}{ralign 9:{res:{sf:  5.16129}}}{space 1}{space 1}{ralign 9:{res:{sf: 2.359882}}}{space 1}
{space 0}{space 0}{ralign 12:2}{space 1}{c |}{space 1}{ralign 9:{res:{sf:      121}}}{space 1}{space 1}{ralign 9:{res:{sf: 4.879032}}}{space 1}{space 1}{ralign 9:{res:{sf: 39.03226}}}{space 1}{space 1}{ralign 9:{res:{sf: 18.55828}}}{space 1}
{space 0}{space 0}{ralign 12:3}{space 1}{c |}{space 1}{ralign 9:{res:{sf:      161}}}{space 1}{space 1}{ralign 9:{res:{sf: 6.491935}}}{space 1}{space 1}{ralign 9:{res:{sf: 51.93548}}}{space 1}{space 1}{ralign 9:{res:{sf: 15.18868}}}{space 1}
{space 0}{space 0}{ralign 12:4}{space 1}{c |}{space 1}{ralign 9:{res:{sf:        9}}}{space 1}{space 1}{ralign 9:{res:{sf: .3629032}}}{space 1}{space 1}{ralign 9:{res:{sf: 2.903226}}}{space 1}{space 1}{ralign 9:{res:{sf: 15.78947}}}{space 1}
{space 0}{space 0}{ralign 12:5}{space 1}{c |}{space 1}{ralign 9:{res:{sf:        3}}}{space 1}{space 1}{ralign 9:{res:{sf: .1209677}}}{space 1}{space 1}{ralign 9:{res:{sf: .9677419}}}{space 1}{space 1}{ralign 9:{res:{sf: 9.090909}}}{space 1}
{space 0}{space 0}{ralign 12:Total}{space 1}{c |}{space 1}{ralign 9:{res:{sf:      310}}}{space 1}{space 1}{ralign 9:{res:{sf:     12.5}}}{space 1}{space 1}{ralign 9:{res:{sf:      100}}}{space 1}{space 1}{ralign 9:{res:{sf:     12.5}}}{space 1}
{space 0}{hline 13}{c   +}{hline 11}{hline 11}{hline 11}{hline 11}
{space 0}{res:{lalign 13:3}}{c |}{space 11}{space 11}{space 11}{space 11}
{space 0}{space 0}{ralign 12:1}{space 1}{c |}{space 1}{ralign 9:{res:{sf:       38}}}{space 1}{space 1}{ralign 9:{res:{sf: 1.532258}}}{space 1}{space 1}{ralign 9:{res:{sf: 12.25806}}}{space 1}{space 1}{ralign 9:{res:{sf:  5.60472}}}{space 1}
{space 0}{space 0}{ralign 12:2}{space 1}{c |}{space 1}{ralign 9:{res:{sf:      102}}}{space 1}{space 1}{ralign 9:{res:{sf: 4.112903}}}{space 1}{space 1}{ralign 9:{res:{sf: 32.90323}}}{space 1}{space 1}{ralign 9:{res:{sf: 15.64417}}}{space 1}
{space 0}{space 0}{ralign 12:3}{space 1}{c |}{space 1}{ralign 9:{res:{sf:      159}}}{space 1}{space 1}{ralign 9:{res:{sf:  6.41129}}}{space 1}{space 1}{ralign 9:{res:{sf: 51.29032}}}{space 1}{space 1}{ralign 9:{res:{sf:       15}}}{space 1}
{space 0}{space 0}{ralign 12:4}{space 1}{c |}{space 1}{ralign 9:{res:{sf:        5}}}{space 1}{space 1}{ralign 9:{res:{sf: .2016129}}}{space 1}{space 1}{ralign 9:{res:{sf: 1.612903}}}{space 1}{space 1}{ralign 9:{res:{sf:  8.77193}}}{space 1}
{space 0}{space 0}{ralign 12:5}{space 1}{c |}{space 1}{ralign 9:{res:{sf:        6}}}{space 1}{space 1}{ralign 9:{res:{sf: .2419355}}}{space 1}{space 1}{ralign 9:{res:{sf: 1.935484}}}{space 1}{space 1}{ralign 9:{res:{sf: 18.18182}}}{space 1}
{space 0}{space 0}{ralign 12:Total}{space 1}{c |}{space 1}{ralign 9:{res:{sf:      310}}}{space 1}{space 1}{ralign 9:{res:{sf:     12.5}}}{space 1}{space 1}{ralign 9:{res:{sf:      100}}}{space 1}{space 1}{ralign 9:{res:{sf:     12.5}}}{space 1}
{space 0}{hline 13}{c   +}{hline 11}{hline 11}{hline 11}{hline 11}
{space 0}{res:{lalign 13:4}}{c |}{space 11}{space 11}{space 11}{space 11}
{space 0}{space 0}{ralign 12:1}{space 1}{c |}{space 1}{ralign 9:{res:{sf:       61}}}{space 1}{space 1}{ralign 9:{res:{sf: 2.459677}}}{space 1}{space 1}{ralign 9:{res:{sf: 19.67742}}}{space 1}{space 1}{ralign 9:{res:{sf:  8.99705}}}{space 1}
{space 0}{space 0}{ralign 12:2}{space 1}{c |}{space 1}{ralign 9:{res:{sf:       97}}}{space 1}{space 1}{ralign 9:{res:{sf:  3.91129}}}{space 1}{space 1}{ralign 9:{res:{sf: 31.29032}}}{space 1}{space 1}{ralign 9:{res:{sf:  14.8773}}}{space 1}
{space 0}{space 0}{ralign 12:3}{space 1}{c |}{space 1}{ralign 9:{res:{sf:      139}}}{space 1}{space 1}{ralign 9:{res:{sf: 5.604839}}}{space 1}{space 1}{ralign 9:{res:{sf: 44.83871}}}{space 1}{space 1}{ralign 9:{res:{sf: 13.11321}}}{space 1}
{space 0}{space 0}{ralign 12:4}{space 1}{c |}{space 1}{ralign 9:{res:{sf:        7}}}{space 1}{space 1}{ralign 9:{res:{sf: .2822581}}}{space 1}{space 1}{ralign 9:{res:{sf: 2.258065}}}{space 1}{space 1}{ralign 9:{res:{sf:  12.2807}}}{space 1}
{space 0}{space 0}{ralign 12:5}{space 1}{c |}{space 1}{ralign 9:{res:{sf:        6}}}{space 1}{space 1}{ralign 9:{res:{sf: .2419355}}}{space 1}{space 1}{ralign 9:{res:{sf: 1.935484}}}{space 1}{space 1}{ralign 9:{res:{sf: 18.18182}}}{space 1}
{space 0}{space 0}{ralign 12:Total}{space 1}{c |}{space 1}{ralign 9:{res:{sf:      310}}}{space 1}{space 1}{ralign 9:{res:{sf:     12.5}}}{space 1}{space 1}{ralign 9:{res:{sf:      100}}}{space 1}{space 1}{ralign 9:{res:{sf:     12.5}}}{space 1}
{space 0}{hline 13}{c   +}{hline 11}{hline 11}{hline 11}{hline 11}
{space 0}{res:{lalign 13:5}}{c |}{space 11}{space 11}{space 11}{space 11}
{space 0}{space 0}{ralign 12:1}{space 1}{c |}{space 1}{ralign 9:{res:{sf:       80}}}{space 1}{space 1}{ralign 9:{res:{sf: 3.225806}}}{space 1}{space 1}{ralign 9:{res:{sf: 25.80645}}}{space 1}{space 1}{ralign 9:{res:{sf: 11.79941}}}{space 1}
{space 0}{space 0}{ralign 12:2}{space 1}{c |}{space 1}{ralign 9:{res:{sf:       86}}}{space 1}{space 1}{ralign 9:{res:{sf: 3.467742}}}{space 1}{space 1}{ralign 9:{res:{sf: 27.74194}}}{space 1}{space 1}{ralign 9:{res:{sf: 13.19018}}}{space 1}
{space 0}{space 0}{ralign 12:3}{space 1}{c |}{space 1}{ralign 9:{res:{sf:      126}}}{space 1}{space 1}{ralign 9:{res:{sf: 5.080645}}}{space 1}{space 1}{ralign 9:{res:{sf: 40.64516}}}{space 1}{space 1}{ralign 9:{res:{sf: 11.88679}}}{space 1}
{space 0}{space 0}{ralign 12:4}{space 1}{c |}{space 1}{ralign 9:{res:{sf:       10}}}{space 1}{space 1}{ralign 9:{res:{sf: .4032258}}}{space 1}{space 1}{ralign 9:{res:{sf: 3.225806}}}{space 1}{space 1}{ralign 9:{res:{sf: 17.54386}}}{space 1}
{space 0}{space 0}{ralign 12:5}{space 1}{c |}{space 1}{ralign 9:{res:{sf:        8}}}{space 1}{space 1}{ralign 9:{res:{sf: .3225806}}}{space 1}{space 1}{ralign 9:{res:{sf: 2.580645}}}{space 1}{space 1}{ralign 9:{res:{sf: 24.24242}}}{space 1}
{space 0}{space 0}{ralign 12:Total}{space 1}{c |}{space 1}{ralign 9:{res:{sf:      310}}}{space 1}{space 1}{ralign 9:{res:{sf:     12.5}}}{space 1}{space 1}{ralign 9:{res:{sf:      100}}}{space 1}{space 1}{ralign 9:{res:{sf:     12.5}}}{space 1}
{space 0}{hline 13}{c   +}{hline 11}{hline 11}{hline 11}{hline 11}
{space 0}{res:{lalign 13:6}}{c |}{space 11}{space 11}{space 11}{space 11}
{space 0}{space 0}{ralign 12:1}{space 1}{c |}{space 1}{ralign 9:{res:{sf:      102}}}{space 1}{space 1}{ralign 9:{res:{sf: 4.112903}}}{space 1}{space 1}{ralign 9:{res:{sf: 32.90323}}}{space 1}{space 1}{ralign 9:{res:{sf: 15.04425}}}{space 1}
{space 0}{space 0}{ralign 12:2}{space 1}{c |}{space 1}{ralign 9:{res:{sf:       79}}}{space 1}{space 1}{ralign 9:{res:{sf: 3.185484}}}{space 1}{space 1}{ralign 9:{res:{sf: 25.48387}}}{space 1}{space 1}{ralign 9:{res:{sf: 12.11656}}}{space 1}
{space 0}{space 0}{ralign 12:3}{space 1}{c |}{space 1}{ralign 9:{res:{sf:      126}}}{space 1}{space 1}{ralign 9:{res:{sf: 5.080645}}}{space 1}{space 1}{ralign 9:{res:{sf: 40.64516}}}{space 1}{space 1}{ralign 9:{res:{sf: 11.88679}}}{space 1}
{space 0}{space 0}{ralign 12:4}{space 1}{c |}{space 1}{ralign 9:{res:{sf:        2}}}{space 1}{space 1}{ralign 9:{res:{sf: .0806452}}}{space 1}{space 1}{ralign 9:{res:{sf: .6451613}}}{space 1}{space 1}{ralign 9:{res:{sf: 3.508772}}}{space 1}
{space 0}{space 0}{ralign 12:5}{space 1}{c |}{space 1}{ralign 9:{res:{sf:        1}}}{space 1}{space 1}{ralign 9:{res:{sf: .0403226}}}{space 1}{space 1}{ralign 9:{res:{sf: .3225806}}}{space 1}{space 1}{ralign 9:{res:{sf: 3.030303}}}{space 1}
{space 0}{space 0}{ralign 12:Total}{space 1}{c |}{space 1}{ralign 9:{res:{sf:      310}}}{space 1}{space 1}{ralign 9:{res:{sf:     12.5}}}{space 1}{space 1}{ralign 9:{res:{sf:      100}}}{space 1}{space 1}{ralign 9:{res:{sf:     12.5}}}{space 1}
{space 0}{hline 13}{c   +}{hline 11}{hline 11}{hline 11}{hline 11}
{space 0}{res:{lalign 13:7}}{c |}{space 11}{space 11}{space 11}{space 11}
{space 0}{space 0}{ralign 12:1}{space 1}{c |}{space 1}{ralign 9:{res:{sf:      116}}}{space 1}{space 1}{ralign 9:{res:{sf: 4.677419}}}{space 1}{space 1}{ralign 9:{res:{sf: 37.41935}}}{space 1}{space 1}{ralign 9:{res:{sf: 17.10914}}}{space 1}
{space 0}{space 0}{ralign 12:2}{space 1}{c |}{space 1}{ralign 9:{res:{sf:       59}}}{space 1}{space 1}{ralign 9:{res:{sf: 2.379032}}}{space 1}{space 1}{ralign 9:{res:{sf: 19.03226}}}{space 1}{space 1}{ralign 9:{res:{sf:  9.04908}}}{space 1}
{space 0}{space 0}{ralign 12:3}{space 1}{c |}{space 1}{ralign 9:{res:{sf:      124}}}{space 1}{space 1}{ralign 9:{res:{sf:        5}}}{space 1}{space 1}{ralign 9:{res:{sf:       40}}}{space 1}{space 1}{ralign 9:{res:{sf: 11.69811}}}{space 1}
{space 0}{space 0}{ralign 12:4}{space 1}{c |}{space 1}{ralign 9:{res:{sf:        8}}}{space 1}{space 1}{ralign 9:{res:{sf: .3225806}}}{space 1}{space 1}{ralign 9:{res:{sf: 2.580645}}}{space 1}{space 1}{ralign 9:{res:{sf: 14.03509}}}{space 1}
{space 0}{space 0}{ralign 12:5}{space 1}{c |}{space 1}{ralign 9:{res:{sf:        3}}}{space 1}{space 1}{ralign 9:{res:{sf: .1209677}}}{space 1}{space 1}{ralign 9:{res:{sf: .9677419}}}{space 1}{space 1}{ralign 9:{res:{sf: 9.090909}}}{space 1}
{space 0}{space 0}{ralign 12:Total}{space 1}{c |}{space 1}{ralign 9:{res:{sf:      310}}}{space 1}{space 1}{ralign 9:{res:{sf:     12.5}}}{space 1}{space 1}{ralign 9:{res:{sf:      100}}}{space 1}{space 1}{ralign 9:{res:{sf:     12.5}}}{space 1}
{space 0}{hline 13}{c   +}{hline 11}{hline 11}{hline 11}{hline 11}
{space 0}{res:{lalign 13:8}}{c |}{space 11}{space 11}{space 11}{space 11}
{space 0}{space 0}{ralign 12:1}{space 1}{c |}{space 1}{ralign 9:{res:{sf:      130}}}{space 1}{space 1}{ralign 9:{res:{sf: 5.241935}}}{space 1}{space 1}{ralign 9:{res:{sf: 41.93548}}}{space 1}{space 1}{ralign 9:{res:{sf: 19.17404}}}{space 1}
{space 0}{space 0}{ralign 12:2}{space 1}{c |}{space 1}{ralign 9:{res:{sf:       55}}}{space 1}{space 1}{ralign 9:{res:{sf: 2.217742}}}{space 1}{space 1}{ralign 9:{res:{sf: 17.74194}}}{space 1}{space 1}{ralign 9:{res:{sf: 8.435583}}}{space 1}
{space 0}{space 0}{ralign 12:3}{space 1}{c |}{space 1}{ralign 9:{res:{sf:      113}}}{space 1}{space 1}{ralign 9:{res:{sf: 4.556452}}}{space 1}{space 1}{ralign 9:{res:{sf: 36.45161}}}{space 1}{space 1}{ralign 9:{res:{sf: 10.66038}}}{space 1}
{space 0}{space 0}{ralign 12:4}{space 1}{c |}{space 1}{ralign 9:{res:{sf:        8}}}{space 1}{space 1}{ralign 9:{res:{sf: .3225806}}}{space 1}{space 1}{ralign 9:{res:{sf: 2.580645}}}{space 1}{space 1}{ralign 9:{res:{sf: 14.03509}}}{space 1}
{space 0}{space 0}{ralign 12:5}{space 1}{c |}{space 1}{ralign 9:{res:{sf:        4}}}{space 1}{space 1}{ralign 9:{res:{sf: .1612903}}}{space 1}{space 1}{ralign 9:{res:{sf: 1.290323}}}{space 1}{space 1}{ralign 9:{res:{sf: 12.12121}}}{space 1}
{space 0}{space 0}{ralign 12:Total}{space 1}{c |}{space 1}{ralign 9:{res:{sf:      310}}}{space 1}{space 1}{ralign 9:{res:{sf:     12.5}}}{space 1}{space 1}{ralign 9:{res:{sf:      100}}}{space 1}{space 1}{ralign 9:{res:{sf:     12.5}}}{space 1}
{space 0}{hline 13}{c   +}{hline 11}{hline 11}{hline 11}{hline 11}
{space 0}{res:{lalign 13:9}}{c |}{space 11}{space 11}{space 11}{space 11}
{space 0}{space 0}{ralign 12:1}{space 1}{c |}{space 1}{ralign 9:{res:{sf:      135}}}{space 1}{space 1}{ralign 9:{res:{sf: 5.443548}}}{space 1}{space 1}{ralign 9:{res:{sf: 43.54839}}}{space 1}{space 1}{ralign 9:{res:{sf:  19.9115}}}{space 1}
{space 0}{space 0}{ralign 12:2}{space 1}{c |}{space 1}{ralign 9:{res:{sf:       53}}}{space 1}{space 1}{ralign 9:{res:{sf: 2.137097}}}{space 1}{space 1}{ralign 9:{res:{sf: 17.09677}}}{space 1}{space 1}{ralign 9:{res:{sf: 8.128834}}}{space 1}
{space 0}{space 0}{ralign 12:3}{space 1}{c |}{space 1}{ralign 9:{res:{sf:      112}}}{space 1}{space 1}{ralign 9:{res:{sf: 4.516129}}}{space 1}{space 1}{ralign 9:{res:{sf: 36.12903}}}{space 1}{space 1}{ralign 9:{res:{sf: 10.56604}}}{space 1}
{space 0}{space 0}{ralign 12:4}{space 1}{c |}{space 1}{ralign 9:{res:{sf:        8}}}{space 1}{space 1}{ralign 9:{res:{sf: .3225806}}}{space 1}{space 1}{ralign 9:{res:{sf: 2.580645}}}{space 1}{space 1}{ralign 9:{res:{sf: 14.03509}}}{space 1}
{space 0}{space 0}{ralign 12:5}{space 1}{c |}{space 1}{ralign 9:{res:{sf:        2}}}{space 1}{space 1}{ralign 9:{res:{sf: .0806452}}}{space 1}{space 1}{ralign 9:{res:{sf: .6451613}}}{space 1}{space 1}{ralign 9:{res:{sf: 6.060606}}}{space 1}
{space 0}{space 0}{ralign 12:Total}{space 1}{c |}{space 1}{ralign 9:{res:{sf:      310}}}{space 1}{space 1}{ralign 9:{res:{sf:     12.5}}}{space 1}{space 1}{ralign 9:{res:{sf:      100}}}{space 1}{space 1}{ralign 9:{res:{sf:     12.5}}}{space 1}
{space 0}{hline 13}{c   +}{hline 11}{hline 11}{hline 11}{hline 11}
{space 0}{res:{lalign 13:Total}}{c |}{space 11}{space 11}{space 11}{space 11}
{space 0}{space 0}{ralign 12:1}{space 1}{c |}{space 1}{ralign 9:{res:{sf:      678}}}{space 1}{space 1}{ralign 9:{res:{sf: 27.33871}}}{space 1}{space 1}{ralign 9:{res:{sf: 27.33871}}}{space 1}{space 1}{ralign 9:{res:{sf:      100}}}{space 1}
{space 0}{space 0}{ralign 12:2}{space 1}{c |}{space 1}{ralign 9:{res:{sf:      652}}}{space 1}{space 1}{ralign 9:{res:{sf: 26.29032}}}{space 1}{space 1}{ralign 9:{res:{sf: 26.29032}}}{space 1}{space 1}{ralign 9:{res:{sf:      100}}}{space 1}
{space 0}{space 0}{ralign 12:3}{space 1}{c |}{space 1}{ralign 9:{res:{sf:     1060}}}{space 1}{space 1}{ralign 9:{res:{sf: 42.74194}}}{space 1}{space 1}{ralign 9:{res:{sf: 42.74194}}}{space 1}{space 1}{ralign 9:{res:{sf:      100}}}{space 1}
{space 0}{space 0}{ralign 12:4}{space 1}{c |}{space 1}{ralign 9:{res:{sf:       57}}}{space 1}{space 1}{ralign 9:{res:{sf: 2.298387}}}{space 1}{space 1}{ralign 9:{res:{sf: 2.298387}}}{space 1}{space 1}{ralign 9:{res:{sf:      100}}}{space 1}
{space 0}{space 0}{ralign 12:5}{space 1}{c |}{space 1}{ralign 9:{res:{sf:       33}}}{space 1}{space 1}{ralign 9:{res:{sf: 1.330645}}}{space 1}{space 1}{ralign 9:{res:{sf: 1.330645}}}{space 1}{space 1}{ralign 9:{res:{sf:      100}}}{space 1}
{space 0}{space 0}{ralign 12:Total}{space 1}{c |}{space 1}{ralign 9:{res:{sf:     2480}}}{space 1}{space 1}{ralign 9:{res:{sf:      100}}}{space 1}{space 1}{ralign 9:{res:{sf:      100}}}{space 1}{space 1}{ralign 9:{res:{sf:      100}}}{space 1}

row labels saved in macro e(labels)
{res}{txt}(output written to {browse  `"Results/Trajectory/TrajBySex2Edu0.csv"'})

{res}wave        {txt} {c |}{space 44}
{space 0}{space 0}{ralign 12:traj}{space 1}{c |}{space 1}{ralign 9:e(b)}{space 1}{space 1}{ralign 9:e(pct)}{space 1}{space 1}{ralign 9:e(colpct)}{space 1}{space 1}{ralign 9:e(rowpct)}{space 1}
{space 0}{hline 13}{c   +}{hline 11}{hline 11}{hline 11}{hline 11}
{space 0}{res:{lalign 13:2}}{c |}{space 11}{space 11}{space 11}{space 11}
{space 0}{space 0}{ralign 12:1}{space 1}{c |}{space 1}{ralign 9:{res:{sf:       10}}}{space 1}{space 1}{ralign 9:{res:{sf: .6218905}}}{space 1}{space 1}{ralign 9:{res:{sf: 4.975124}}}{space 1}{space 1}{ralign 9:{res:{sf: 2.192982}}}{space 1}
{space 0}{space 0}{ralign 12:2}{space 1}{c |}{space 1}{ralign 9:{res:{sf:       97}}}{space 1}{space 1}{ralign 9:{res:{sf: 6.032338}}}{space 1}{space 1}{ralign 9:{res:{sf: 48.25871}}}{space 1}{space 1}{ralign 9:{res:{sf: 17.38351}}}{space 1}
{space 0}{space 0}{ralign 12:3}{space 1}{c |}{space 1}{ralign 9:{res:{sf:       90}}}{space 1}{space 1}{ralign 9:{res:{sf: 5.597015}}}{space 1}{space 1}{ralign 9:{res:{sf: 44.77612}}}{space 1}{space 1}{ralign 9:{res:{sf: 16.18705}}}{space 1}
{space 0}{space 0}{ralign 12:4}{space 1}{c |}{space 1}{ralign 9:{res:{sf:        2}}}{space 1}{space 1}{ralign 9:{res:{sf: .1243781}}}{space 1}{space 1}{ralign 9:{res:{sf: .9950249}}}{space 1}{space 1}{ralign 9:{res:{sf: 8.695652}}}{space 1}
{space 0}{space 0}{ralign 12:5}{space 1}{c |}{space 1}{ralign 9:{res:{sf:        2}}}{space 1}{space 1}{ralign 9:{res:{sf: .1243781}}}{space 1}{space 1}{ralign 9:{res:{sf: .9950249}}}{space 1}{space 1}{ralign 9:{res:{sf: 13.33333}}}{space 1}
{space 0}{space 0}{ralign 12:Total}{space 1}{c |}{space 1}{ralign 9:{res:{sf:      201}}}{space 1}{space 1}{ralign 9:{res:{sf:     12.5}}}{space 1}{space 1}{ralign 9:{res:{sf:      100}}}{space 1}{space 1}{ralign 9:{res:{sf:     12.5}}}{space 1}
{space 0}{hline 13}{c   +}{hline 11}{hline 11}{hline 11}{hline 11}
{space 0}{res:{lalign 13:3}}{c |}{space 11}{space 11}{space 11}{space 11}
{space 0}{space 0}{ralign 12:1}{space 1}{c |}{space 1}{ralign 9:{res:{sf:       25}}}{space 1}{space 1}{ralign 9:{res:{sf: 1.554726}}}{space 1}{space 1}{ralign 9:{res:{sf: 12.43781}}}{space 1}{space 1}{ralign 9:{res:{sf: 5.482456}}}{space 1}
{space 0}{space 0}{ralign 12:2}{space 1}{c |}{space 1}{ralign 9:{res:{sf:       91}}}{space 1}{space 1}{ralign 9:{res:{sf: 5.659204}}}{space 1}{space 1}{ralign 9:{res:{sf: 45.27363}}}{space 1}{space 1}{ralign 9:{res:{sf: 16.30824}}}{space 1}
{space 0}{space 0}{ralign 12:3}{space 1}{c |}{space 1}{ralign 9:{res:{sf:       83}}}{space 1}{space 1}{ralign 9:{res:{sf: 5.161692}}}{space 1}{space 1}{ralign 9:{res:{sf: 41.29353}}}{space 1}{space 1}{ralign 9:{res:{sf: 14.92806}}}{space 1}
{space 0}{space 0}{ralign 12:4}{space 1}{c |}{space 1}{ralign 9:{res:{sf:        2}}}{space 1}{space 1}{ralign 9:{res:{sf: .1243781}}}{space 1}{space 1}{ralign 9:{res:{sf: .9950249}}}{space 1}{space 1}{ralign 9:{res:{sf: 8.695652}}}{space 1}
{space 0}{space 0}{ralign 12:5}{space 1}{c |}{space 1}{ralign 9:{res:{sf:        0}}}{space 1}{space 1}{ralign 9:{res:{sf:        0}}}{space 1}{space 1}{ralign 9:{res:{sf:        0}}}{space 1}{space 1}{ralign 9:{res:{sf:        0}}}{space 1}
{space 0}{space 0}{ralign 12:Total}{space 1}{c |}{space 1}{ralign 9:{res:{sf:      201}}}{space 1}{space 1}{ralign 9:{res:{sf:     12.5}}}{space 1}{space 1}{ralign 9:{res:{sf:      100}}}{space 1}{space 1}{ralign 9:{res:{sf:     12.5}}}{space 1}
{space 0}{hline 13}{c   +}{hline 11}{hline 11}{hline 11}{hline 11}
{space 0}{res:{lalign 13:4}}{c |}{space 11}{space 11}{space 11}{space 11}
{space 0}{space 0}{ralign 12:1}{space 1}{c |}{space 1}{ralign 9:{res:{sf:       36}}}{space 1}{space 1}{ralign 9:{res:{sf: 2.238806}}}{space 1}{space 1}{ralign 9:{res:{sf: 17.91045}}}{space 1}{space 1}{ralign 9:{res:{sf: 7.894737}}}{space 1}
{space 0}{space 0}{ralign 12:2}{space 1}{c |}{space 1}{ralign 9:{res:{sf:       94}}}{space 1}{space 1}{ralign 9:{res:{sf: 5.845771}}}{space 1}{space 1}{ralign 9:{res:{sf: 46.76617}}}{space 1}{space 1}{ralign 9:{res:{sf: 16.84588}}}{space 1}
{space 0}{space 0}{ralign 12:3}{space 1}{c |}{space 1}{ralign 9:{res:{sf:       65}}}{space 1}{space 1}{ralign 9:{res:{sf: 4.042289}}}{space 1}{space 1}{ralign 9:{res:{sf: 32.33831}}}{space 1}{space 1}{ralign 9:{res:{sf: 11.69065}}}{space 1}
{space 0}{space 0}{ralign 12:4}{space 1}{c |}{space 1}{ralign 9:{res:{sf:        2}}}{space 1}{space 1}{ralign 9:{res:{sf: .1243781}}}{space 1}{space 1}{ralign 9:{res:{sf: .9950249}}}{space 1}{space 1}{ralign 9:{res:{sf: 8.695652}}}{space 1}
{space 0}{space 0}{ralign 12:5}{space 1}{c |}{space 1}{ralign 9:{res:{sf:        4}}}{space 1}{space 1}{ralign 9:{res:{sf: .2487562}}}{space 1}{space 1}{ralign 9:{res:{sf:  1.99005}}}{space 1}{space 1}{ralign 9:{res:{sf: 26.66667}}}{space 1}
{space 0}{space 0}{ralign 12:Total}{space 1}{c |}{space 1}{ralign 9:{res:{sf:      201}}}{space 1}{space 1}{ralign 9:{res:{sf:     12.5}}}{space 1}{space 1}{ralign 9:{res:{sf:      100}}}{space 1}{space 1}{ralign 9:{res:{sf:     12.5}}}{space 1}
{space 0}{hline 13}{c   +}{hline 11}{hline 11}{hline 11}{hline 11}
{space 0}{res:{lalign 13:5}}{c |}{space 11}{space 11}{space 11}{space 11}
{space 0}{space 0}{ralign 12:1}{space 1}{c |}{space 1}{ralign 9:{res:{sf:       51}}}{space 1}{space 1}{ralign 9:{res:{sf: 3.171642}}}{space 1}{space 1}{ralign 9:{res:{sf: 25.37313}}}{space 1}{space 1}{ralign 9:{res:{sf: 11.18421}}}{space 1}
{space 0}{space 0}{ralign 12:2}{space 1}{c |}{space 1}{ralign 9:{res:{sf:       78}}}{space 1}{space 1}{ralign 9:{res:{sf: 4.850746}}}{space 1}{space 1}{ralign 9:{res:{sf: 38.80597}}}{space 1}{space 1}{ralign 9:{res:{sf: 13.97849}}}{space 1}
{space 0}{space 0}{ralign 12:3}{space 1}{c |}{space 1}{ralign 9:{res:{sf:       64}}}{space 1}{space 1}{ralign 9:{res:{sf:   3.9801}}}{space 1}{space 1}{ralign 9:{res:{sf:  31.8408}}}{space 1}{space 1}{ralign 9:{res:{sf: 11.51079}}}{space 1}
{space 0}{space 0}{ralign 12:4}{space 1}{c |}{space 1}{ralign 9:{res:{sf:        4}}}{space 1}{space 1}{ralign 9:{res:{sf: .2487562}}}{space 1}{space 1}{ralign 9:{res:{sf:  1.99005}}}{space 1}{space 1}{ralign 9:{res:{sf:  17.3913}}}{space 1}
{space 0}{space 0}{ralign 12:5}{space 1}{c |}{space 1}{ralign 9:{res:{sf:        4}}}{space 1}{space 1}{ralign 9:{res:{sf: .2487562}}}{space 1}{space 1}{ralign 9:{res:{sf:  1.99005}}}{space 1}{space 1}{ralign 9:{res:{sf: 26.66667}}}{space 1}
{space 0}{space 0}{ralign 12:Total}{space 1}{c |}{space 1}{ralign 9:{res:{sf:      201}}}{space 1}{space 1}{ralign 9:{res:{sf:     12.5}}}{space 1}{space 1}{ralign 9:{res:{sf:      100}}}{space 1}{space 1}{ralign 9:{res:{sf:     12.5}}}{space 1}
{space 0}{hline 13}{c   +}{hline 11}{hline 11}{hline 11}{hline 11}
{space 0}{res:{lalign 13:6}}{c |}{space 11}{space 11}{space 11}{space 11}
{space 0}{space 0}{ralign 12:1}{space 1}{c |}{space 1}{ralign 9:{res:{sf:       65}}}{space 1}{space 1}{ralign 9:{res:{sf: 4.042289}}}{space 1}{space 1}{ralign 9:{res:{sf: 32.33831}}}{space 1}{space 1}{ralign 9:{res:{sf: 14.25439}}}{space 1}
{space 0}{space 0}{ralign 12:2}{space 1}{c |}{space 1}{ralign 9:{res:{sf:       65}}}{space 1}{space 1}{ralign 9:{res:{sf: 4.042289}}}{space 1}{space 1}{ralign 9:{res:{sf: 32.33831}}}{space 1}{space 1}{ralign 9:{res:{sf: 11.64875}}}{space 1}
{space 0}{space 0}{ralign 12:3}{space 1}{c |}{space 1}{ralign 9:{res:{sf:       65}}}{space 1}{space 1}{ralign 9:{res:{sf: 4.042289}}}{space 1}{space 1}{ralign 9:{res:{sf: 32.33831}}}{space 1}{space 1}{ralign 9:{res:{sf: 11.69065}}}{space 1}
{space 0}{space 0}{ralign 12:4}{space 1}{c |}{space 1}{ralign 9:{res:{sf:        3}}}{space 1}{space 1}{ralign 9:{res:{sf: .1865672}}}{space 1}{space 1}{ralign 9:{res:{sf: 1.492537}}}{space 1}{space 1}{ralign 9:{res:{sf: 13.04348}}}{space 1}
{space 0}{space 0}{ralign 12:5}{space 1}{c |}{space 1}{ralign 9:{res:{sf:        3}}}{space 1}{space 1}{ralign 9:{res:{sf: .1865672}}}{space 1}{space 1}{ralign 9:{res:{sf: 1.492537}}}{space 1}{space 1}{ralign 9:{res:{sf:       20}}}{space 1}
{space 0}{space 0}{ralign 12:Total}{space 1}{c |}{space 1}{ralign 9:{res:{sf:      201}}}{space 1}{space 1}{ralign 9:{res:{sf:     12.5}}}{space 1}{space 1}{ralign 9:{res:{sf:      100}}}{space 1}{space 1}{ralign 9:{res:{sf:     12.5}}}{space 1}
{space 0}{hline 13}{c   +}{hline 11}{hline 11}{hline 11}{hline 11}
{space 0}{res:{lalign 13:7}}{c |}{space 11}{space 11}{space 11}{space 11}
{space 0}{space 0}{ralign 12:1}{space 1}{c |}{space 1}{ralign 9:{res:{sf:       77}}}{space 1}{space 1}{ralign 9:{res:{sf: 4.788557}}}{space 1}{space 1}{ralign 9:{res:{sf: 38.30846}}}{space 1}{space 1}{ralign 9:{res:{sf: 16.88596}}}{space 1}
{space 0}{space 0}{ralign 12:2}{space 1}{c |}{space 1}{ralign 9:{res:{sf:       56}}}{space 1}{space 1}{ralign 9:{res:{sf: 3.482587}}}{space 1}{space 1}{ralign 9:{res:{sf:  27.8607}}}{space 1}{space 1}{ralign 9:{res:{sf: 10.03584}}}{space 1}
{space 0}{space 0}{ralign 12:3}{space 1}{c |}{space 1}{ralign 9:{res:{sf:       64}}}{space 1}{space 1}{ralign 9:{res:{sf:   3.9801}}}{space 1}{space 1}{ralign 9:{res:{sf:  31.8408}}}{space 1}{space 1}{ralign 9:{res:{sf: 11.51079}}}{space 1}
{space 0}{space 0}{ralign 12:4}{space 1}{c |}{space 1}{ralign 9:{res:{sf:        3}}}{space 1}{space 1}{ralign 9:{res:{sf: .1865672}}}{space 1}{space 1}{ralign 9:{res:{sf: 1.492537}}}{space 1}{space 1}{ralign 9:{res:{sf: 13.04348}}}{space 1}
{space 0}{space 0}{ralign 12:5}{space 1}{c |}{space 1}{ralign 9:{res:{sf:        1}}}{space 1}{space 1}{ralign 9:{res:{sf: .0621891}}}{space 1}{space 1}{ralign 9:{res:{sf: .4975124}}}{space 1}{space 1}{ralign 9:{res:{sf: 6.666667}}}{space 1}
{space 0}{space 0}{ralign 12:Total}{space 1}{c |}{space 1}{ralign 9:{res:{sf:      201}}}{space 1}{space 1}{ralign 9:{res:{sf:     12.5}}}{space 1}{space 1}{ralign 9:{res:{sf:      100}}}{space 1}{space 1}{ralign 9:{res:{sf:     12.5}}}{space 1}
{space 0}{hline 13}{c   +}{hline 11}{hline 11}{hline 11}{hline 11}
{space 0}{res:{lalign 13:8}}{c |}{space 11}{space 11}{space 11}{space 11}
{space 0}{space 0}{ralign 12:1}{space 1}{c |}{space 1}{ralign 9:{res:{sf:       90}}}{space 1}{space 1}{ralign 9:{res:{sf: 5.597015}}}{space 1}{space 1}{ralign 9:{res:{sf: 44.77612}}}{space 1}{space 1}{ralign 9:{res:{sf: 19.73684}}}{space 1}
{space 0}{space 0}{ralign 12:2}{space 1}{c |}{space 1}{ralign 9:{res:{sf:       42}}}{space 1}{space 1}{ralign 9:{res:{sf:  2.61194}}}{space 1}{space 1}{ralign 9:{res:{sf: 20.89552}}}{space 1}{space 1}{ralign 9:{res:{sf: 7.526882}}}{space 1}
{space 0}{space 0}{ralign 12:3}{space 1}{c |}{space 1}{ralign 9:{res:{sf:       65}}}{space 1}{space 1}{ralign 9:{res:{sf: 4.042289}}}{space 1}{space 1}{ralign 9:{res:{sf: 32.33831}}}{space 1}{space 1}{ralign 9:{res:{sf: 11.69065}}}{space 1}
{space 0}{space 0}{ralign 12:4}{space 1}{c |}{space 1}{ralign 9:{res:{sf:        3}}}{space 1}{space 1}{ralign 9:{res:{sf: .1865672}}}{space 1}{space 1}{ralign 9:{res:{sf: 1.492537}}}{space 1}{space 1}{ralign 9:{res:{sf: 13.04348}}}{space 1}
{space 0}{space 0}{ralign 12:5}{space 1}{c |}{space 1}{ralign 9:{res:{sf:        1}}}{space 1}{space 1}{ralign 9:{res:{sf: .0621891}}}{space 1}{space 1}{ralign 9:{res:{sf: .4975124}}}{space 1}{space 1}{ralign 9:{res:{sf: 6.666667}}}{space 1}
{space 0}{space 0}{ralign 12:Total}{space 1}{c |}{space 1}{ralign 9:{res:{sf:      201}}}{space 1}{space 1}{ralign 9:{res:{sf:     12.5}}}{space 1}{space 1}{ralign 9:{res:{sf:      100}}}{space 1}{space 1}{ralign 9:{res:{sf:     12.5}}}{space 1}
{space 0}{hline 13}{c   +}{hline 11}{hline 11}{hline 11}{hline 11}
{space 0}{res:{lalign 13:9}}{c |}{space 11}{space 11}{space 11}{space 11}
{space 0}{space 0}{ralign 12:1}{space 1}{c |}{space 1}{ralign 9:{res:{sf:      102}}}{space 1}{space 1}{ralign 9:{res:{sf: 6.343284}}}{space 1}{space 1}{ralign 9:{res:{sf: 50.74627}}}{space 1}{space 1}{ralign 9:{res:{sf: 22.36842}}}{space 1}
{space 0}{space 0}{ralign 12:2}{space 1}{c |}{space 1}{ralign 9:{res:{sf:       35}}}{space 1}{space 1}{ralign 9:{res:{sf: 2.176617}}}{space 1}{space 1}{ralign 9:{res:{sf: 17.41294}}}{space 1}{space 1}{ralign 9:{res:{sf: 6.272401}}}{space 1}
{space 0}{space 0}{ralign 12:3}{space 1}{c |}{space 1}{ralign 9:{res:{sf:       60}}}{space 1}{space 1}{ralign 9:{res:{sf: 3.731343}}}{space 1}{space 1}{ralign 9:{res:{sf: 29.85075}}}{space 1}{space 1}{ralign 9:{res:{sf: 10.79137}}}{space 1}
{space 0}{space 0}{ralign 12:4}{space 1}{c |}{space 1}{ralign 9:{res:{sf:        4}}}{space 1}{space 1}{ralign 9:{res:{sf: .2487562}}}{space 1}{space 1}{ralign 9:{res:{sf:  1.99005}}}{space 1}{space 1}{ralign 9:{res:{sf:  17.3913}}}{space 1}
{space 0}{space 0}{ralign 12:5}{space 1}{c |}{space 1}{ralign 9:{res:{sf:        0}}}{space 1}{space 1}{ralign 9:{res:{sf:        0}}}{space 1}{space 1}{ralign 9:{res:{sf:        0}}}{space 1}{space 1}{ralign 9:{res:{sf:        0}}}{space 1}
{space 0}{space 0}{ralign 12:Total}{space 1}{c |}{space 1}{ralign 9:{res:{sf:      201}}}{space 1}{space 1}{ralign 9:{res:{sf:     12.5}}}{space 1}{space 1}{ralign 9:{res:{sf:      100}}}{space 1}{space 1}{ralign 9:{res:{sf:     12.5}}}{space 1}
{space 0}{hline 13}{c   +}{hline 11}{hline 11}{hline 11}{hline 11}
{space 0}{res:{lalign 13:Total}}{c |}{space 11}{space 11}{space 11}{space 11}
{space 0}{space 0}{ralign 12:1}{space 1}{c |}{space 1}{ralign 9:{res:{sf:      456}}}{space 1}{space 1}{ralign 9:{res:{sf: 28.35821}}}{space 1}{space 1}{ralign 9:{res:{sf: 28.35821}}}{space 1}{space 1}{ralign 9:{res:{sf:      100}}}{space 1}
{space 0}{space 0}{ralign 12:2}{space 1}{c |}{space 1}{ralign 9:{res:{sf:      558}}}{space 1}{space 1}{ralign 9:{res:{sf: 34.70149}}}{space 1}{space 1}{ralign 9:{res:{sf: 34.70149}}}{space 1}{space 1}{ralign 9:{res:{sf:      100}}}{space 1}
{space 0}{space 0}{ralign 12:3}{space 1}{c |}{space 1}{ralign 9:{res:{sf:      556}}}{space 1}{space 1}{ralign 9:{res:{sf: 34.57711}}}{space 1}{space 1}{ralign 9:{res:{sf: 34.57711}}}{space 1}{space 1}{ralign 9:{res:{sf:      100}}}{space 1}
{space 0}{space 0}{ralign 12:4}{space 1}{c |}{space 1}{ralign 9:{res:{sf:       23}}}{space 1}{space 1}{ralign 9:{res:{sf: 1.430348}}}{space 1}{space 1}{ralign 9:{res:{sf: 1.430348}}}{space 1}{space 1}{ralign 9:{res:{sf:      100}}}{space 1}
{space 0}{space 0}{ralign 12:5}{space 1}{c |}{space 1}{ralign 9:{res:{sf:       15}}}{space 1}{space 1}{ralign 9:{res:{sf: .9328358}}}{space 1}{space 1}{ralign 9:{res:{sf: .9328358}}}{space 1}{space 1}{ralign 9:{res:{sf:      100}}}{space 1}
{space 0}{space 0}{ralign 12:Total}{space 1}{c |}{space 1}{ralign 9:{res:{sf:     1608}}}{space 1}{space 1}{ralign 9:{res:{sf:      100}}}{space 1}{space 1}{ralign 9:{res:{sf:      100}}}{space 1}{space 1}{ralign 9:{res:{sf:      100}}}{space 1}

row labels saved in macro e(labels)
{res}{txt}(output written to {browse  `"Results/Trajectory/TrajBySex2Edu1.csv"'})

{com}. 
{txt}end of do-file

{com}. 
. log close
      {txt}name:  {res}<unnamed>
       {txt}log:  {res}/Users/fumiyau/Dropbox (Princeton)/05.RethinkingRetreatFromMarriage/Replication_DR/JLPS_Marriage_Desire_DR.smcl
  {txt}log type:  {res}smcl
 {txt}closed on:  {res}23 Oct 2020, 15:20:25
{txt}{.-}
{smcl}
{txt}{sf}{ul off}
