# Supplementary material for: Marriage intentions, desires, and pathways to later and less marriage in Japan
Source: Demogr Res. Author manuscript; Available in PMC 2022 Jan 1. (PMC8153689; doi:10.4054/demres.2021.44.3)
Supplement: Data and Read Me Files [file NIHMS1703303-supplement-Data_and_Read_Me_Files.zip › 5.Trajectory.do]

*** Load dataset ***
use "JLPSWave1-9long.dta",replace

/**********************************************************************/
/*  SECTION 1: Create Riverplot dataset			
    Notes: */
/**********************************************************************/
** Omit missing cases **
sort id wave
egen n_obs=count(id),by(id)
keep if n_obs==9
** Labeling **
recode intmar 1=2 2=3 3=4 4=5 5=6 8=1
label define intmarl 2 "2.Definitely want to marry" 3 "3.Want to marry if possible" 4 "4.Don't care if marry or not" 5 "5.Not thinking about marriage" 6 "6.Don't want to marry" 1"1.Married" ,replace
label values intmar intmarl
** Export **
sort id wave
by id: gen intmarx=intmar if wave == 1
by id: egen intmar_w1 = max(intmarx)
label values intmar_w1 intmarl
drop intmarx
keep if intmar_w1 ~=8
keep id wave intmar sex redu intmar_w1
export delimited using "Results/Trajectory/IntmarLong_w1-9.csv", replace

/**********************************************************************/
/*  SECTION 1: Tabuluate trajectories		
    Notes: */
/**********************************************************************/

** Reshape wide **
xtset id wave
recode intmar 4/5=4 6=5
label define intmarll 2 "2.Definitely want to marry" 3 "3.Want to marry if possible" 4 "4.Don't care / Not thinking" 5 "5.Don't want to marry" 1"1.Married" ,replace
label values intmar intmarll
reshape wide intmar , i(id) j(wave)

** Create trajectory **
gen traj1=0
replace traj1=2 if intmar1==2
replace traj1=3 if intmar1==3 | intmar1==4
replace traj1=4 if intmar1==5

forvalues i=2/9{
gen traj`i' = 0
forvalues j=1/8{
replace traj`i' = 	1	if	intmar`j' ==	1	 & 	intmar`i' ==	1	&	`i'-`j'==1
replace traj`i' = 	1	if	intmar`j' ==	2	 & 	intmar`i' ==	1	&	`i'-`j'==1
replace traj`i' = 	1	if	intmar`j' ==	3	 & 	intmar`i' ==	1	&	`i'-`j'==1
replace traj`i' = 	1	if	intmar`j' ==	4	 & 	intmar`i' ==	1	&	`i'-`j'==1
replace traj`i' = 	1	if	intmar`j' ==	5	 & 	intmar`i' ==	1	&	`i'-`j'==1
replace traj`i' = 	.	if	intmar`j' ==	1	 & 	intmar`i' ==	2	&	`i'-`j'==1
replace traj`i' = 	2	if	intmar`j' ==	2	 & 	intmar`i' ==	2	&	`i'-`j'==1
replace traj`i' = 	2	if	intmar`j' ==	3	 & 	intmar`i' ==	2	&	`i'-`j'==1
replace traj`i' = 	5	if	intmar`j' ==	4	 & 	intmar`i' ==	2	&	`i'-`j'==1
replace traj`i' = 	5	if	intmar`j' ==	5	 & 	intmar`i' ==	2	&	`i'-`j'==1
replace traj`i' = 	.	if	intmar`j' ==	1	 & 	intmar`i' ==	3	&	`i'-`j'==1
replace traj`i' = 	2	if	intmar`j' ==	2	 & 	intmar`i' ==	3	&	`i'-`j'==1
replace traj`i' = 	3	if	intmar`j' ==	3	 & 	intmar`i' ==	3	&	`i'-`j'==1
replace traj`i' = 	3	if	intmar`j' ==	4	 & 	intmar`i' ==	3	&	`i'-`j'==1
replace traj`i' = 	5	if	intmar`j' ==	5	 & 	intmar`i' ==	3	&	`i'-`j'==1
replace traj`i' = 	.	if	intmar`j' ==	1	 & 	intmar`i' ==	4	&	`i'-`j'==1
replace traj`i' = 	5	if	intmar`j' ==	2	 & 	intmar`i' ==	4	&	`i'-`j'==1
replace traj`i' = 	3	if	intmar`j' ==	3	 & 	intmar`i' ==	4	&	`i'-`j'==1
replace traj`i' = 	3	if	intmar`j' ==	4	 & 	intmar`i' ==	4	&	`i'-`j'==1
replace traj`i' = 	3	if	intmar`j' ==	5	 & 	intmar`i' ==	4	&	`i'-`j'==1
replace traj`i' = 	.	if	intmar`j' ==	1	 & 	intmar`i' ==	5	&	`i'-`j'==1
replace traj`i' = 	5	if	intmar`j' ==	2	 & 	intmar`i' ==	5	&	`i'-`j'==1
replace traj`i' = 	4	if	intmar`j' ==	3	 & 	intmar`i' ==	5	&	`i'-`j'==1
replace traj`i' = 	4	if	intmar`j' ==	4	 & 	intmar`i' ==	5	&	`i'-`j'==1
replace traj`i' = 	4	if	intmar`j' ==	5	 & 	intmar`i' ==	5	&	`i'-`j'==1
}
}

** Reshape long **
keep id sex redu traj1 traj2 traj3 traj4 traj5 traj6 traj7 traj8 traj9 
reshape long traj,   i(id) j(wave)
label define trajl 1"1.Married" 2 "2.Failure to marry" 3 "3.Drifting into singlehood" 4 "4.Rejection of marriage" 5 "5.Unclassified" ,replace
label values traj trajl
gen univ=1 if  redu == 3
replace univ=0 if  redu ~= 3
replace traj = . if wave == 1 

** Tabulate **
forvalues i = 1/2{
estpost tabulate traj wave if sex == `i' 
esttab . using Results/Trajectory/TrajBySex`i'.csv, replace cell(colpct(fmt(1))) unstack noobs

forvalues j = 0/1{
estpost tabulate traj wave if sex == `i' & univ == `j'
esttab . using Results/Trajectory/TrajBySex`i'Edu`j'.csv, replace cell(colpct(fmt(1))) unstack noobs
}
}
